# Supplementary material for: Pyramidalization of a carbonyl C atom in (2S)-N-(seleno­acet­yl)proline methyl ester
Source: Acta Crystallogr Sect E Struct Rep Online. 2013 Apr 30;69(Pt 5):o805–6. doi: 10.1107/S1600536813011112 (PMC3648325; doi:10.1107/S1600536813011112)
Supplement: Supplementary file 1 [file e-69-0o805-sup1.cif]

##############################################################################
#                                                                            #
# This CIF contains the data in a paper accepted for publication in          #
# Acta Crystallographica Section E. It conforms to the requirements of       #
# Notes for Authors for Acta Crystallographica Section E, and has been       #
# peer reviewed under the auspices of the IUCr Commission on Journals.       #
#                                                                            #
# Full details of the Crystallographic Information File format               #
# are given in the paper "The Crystallographic Information File (CIF):       #
# a New Standard Archive File for Crystallography" by S. R. Hall, F. H.      #
# Allen and I. D. Brown [Acta Cryst. (1991), A47, 655-685].                  #
#                                                                            #
# The current version of the core CIF dictionary is obtainable from          #
# ftp://ftp.iucr.org/pub/cif_core.dic.                                       #
#                                                                            #
# Software is freely available for graphical display of the structure(s)     #
# in this CIF. For information consult the CIF software page                 #
# http://www.iucr.org/resources/cif/software.                                #
#                                                                            #
# This file may be used for bona fide research purposes within the           #
# scientific community so long as proper attribution is given to the journal # 
# article from which it was obtained.                                        #
#                                                                            #
##############################################################################
data_global
_audit_creation_method
;
  Olex2 1.2-dev
  (compiled Jan  7 2013 12:20:32, GUI svn.r4391)
;
_journal_date_recd_electronic     2013-01-22
_journal_date_accepted     2013-04-23
_journal_name_full     'Acta Crystallographica, Section E'
_journal_year     2013
_journal_volume     69
_journal_issue      5
_journal_page_first     o805
_journal_page_last     o806
_journal_paper_category     QO
_journal_paper_doi     10.1107/S1600536813011112
_journal_coeditor_code     KJ2221
loop_
    _publ_contact_author_name
    _publ_contact_author_address
    _publ_contact_author_email
    'Guzei, Ilia A.'
;
Department of Chemistry
University of Wisconsin--Madison
1101 University Ave
Madison, WI 53706
USA
;
 iguzei@chem.wisc.edu
    'Raines, Ronald T.'
;
Department of Biochemistry
University of Wisconsin--Madison
433 Babcock Drive,
Madison, WI 53706-1544
USA
;
 rtraines@wisc.edu
_publ_contact_author_fax     '608-262-0381'
_publ_contact_author_phone     '608-263-4694'
_publ_section_title
;
Pyramidalization of a carbonyl C atom in
(2<i>S</i>)-<i>N</i>-(selenoacetyl)proline methyl ester
;
loop_
    _publ_author_name
    _publ_author_address
    'Guzei, Ilia A.'
;
Department of Chemistry
University of Wisconsin--Madison
1101 University Ave
Madison, WI  53706-1322
USA
;
    'Choudhary, Amit'
;
Graduate Program in Biophysics
University of Wisconsin--Madison
1525 Linden Drive, Madison
WI 53706-1534
USA
;
    'Raines, Ronald T.'
;
Department of Biochemistry
University of Wisconsin--Madison
433 Babcock Drive,
Madison, WI 53706-1544
USA
;
_publ_section_synopsis     .
data_I
_chemical_name_systematic
;
Methyl (2<i>S</i>)-1-ethaneselenoylpyrrolidine-2-carboxylate
;
_chemical_name_common
;
(2<i>S</i>)-<i>N</i>-(Selenoacetyl)proline methyl ester
;
_chemical_formula_moiety     'C8 H13 N O2 Se'
_chemical_formula_sum     'C8 H13 N O2 Se'
_chemical_formula_iupac     'C8 H13 N O2 Se'
_chemical_formula_weight     234.15
_chemical_melting_point     ?
_shelx_space_group_comment
;
The symmetry employed for this shelxl refinement is uniquely defined
by the following loop, which should always be used as a source of
symmetry information in preference to the above space-group names.
They are only intended as comments.
;
_space_group_crystal_system     triclinic
_space_group_name_H-M_alt     'P 1'
_space_group_name_Hall     'P 1'
loop_
    _space_group_symop_operation_xyz
    'x, y, z'
_cell_length_a     7.050(3)
_cell_length_b     7.442(3)
_cell_length_c     10.334(4)
_cell_angle_alpha     85.166(6)
_cell_angle_beta     86.220(6)
_cell_angle_gamma     64.682(4)
_cell_volume     488.1(3)
_cell_formula_units_Z     2
_cell_measurement_reflns_used     746
_cell_measurement_theta_min     3.0339
_cell_measurement_theta_max     28.9817
_cell_measurement_temperature     105.15
_exptl_crystal_description     block
_exptl_crystal_colour     'colourless'
_exptl_crystal_size_max     0.47
_exptl_crystal_size_mid     0.37
_exptl_crystal_size_min     0.35
_exptl_crystal_density_diffrn     1.593
_exptl_crystal_density_meas     ?
_exptl_crystal_density_method     'not measured'
_exptl_crystal_F_000     236
_exptl_absorpt_coefficient_mu     3.808
_exptl_absorpt_correction_type     multi-scan
_exptl_absorpt_process_details
;
(TWINABS; Bruker, 2007)
;
_shelx_estimated_absorpt_T_min     0.268
_shelx_estimated_absorpt_T_max     0.349
_exptl_absorpt_correction_T_min     0.2677
_exptl_absorpt_correction_T_max     0.3491
_exptl_special_details     ?
_diffrn_ambient_temperature     105.15
_diffrn_radiation_type     'Mo K\a'
_diffrn_radiation_wavelength     0.71073
_diffrn_radiation_monochromator     'mirror optics'
_diffrn_measurement_device_type     'Bruker SMART APEX2 area detector'
_diffrn_measurement_device     'three-circle diffractometer'
_diffrn_measurement_method     '0.5\% \w and 0.5\% \f scans'
_diffrn_detector_area_resol_mean     7.9
_diffrn_reflns_number     3012
_diffrn_reflns_av_R_equivalents     ?
_diffrn_reflns_theta_min     1.979
_diffrn_reflns_theta_max     25.082
_diffrn_reflns_theta_full     25.000
_diffrn_measured_fraction_theta_max     0.972
_diffrn_measured_fraction_theta_full     0.971
_diffrn_reflns_limit_h_min     -8
_diffrn_reflns_limit_h_max     8
_diffrn_reflns_limit_k_min     -8
_diffrn_reflns_limit_k_max     8
_diffrn_reflns_limit_l_min     -12
_diffrn_reflns_limit_l_max     12
_refine_special_details
;
Refined as a 4-component twin.
;
_reflns_number_total     3012
_reflns_number_gt     2938
_reflns_threshold_expression     I>2\s(I)
_refine_ls_structure_factor_coef     Fsqd
_refine_ls_matrix_type     full
_refine_ls_R_factor_all     0.0516
_refine_ls_R_factor_gt     0.0505
_refine_ls_wR_factor_gt     0.1336
_refine_ls_wR_factor_ref     0.1349
_refine_ls_goodness_of_fit_ref     1.117
_refine_ls_restrained_S_all     1.117
_refine_ls_number_reflns     3012
_refine_ls_number_parameters     224
_refine_ls_number_restraints     3
_refine_ls_hydrogen_treatment     constr
_refine_ls_weighting_scheme     calc
_refine_ls_weighting_details
;
w=1/[\s^2^(Fo^2^)+(0.0947P)^2^+1.2373P]
where P=(Fo^2^+2Fc^2^)/3
;
_atom_sites_solution_hydrogens     geom
_atom_sites_solution_primary     ?
_atom_sites_solution_secondary     ?
_refine_ls_shift/su_max     0.000
_refine_ls_shift/su_mean     0.000
_refine_diff_density_max     1.459
_refine_diff_density_min     -0.625
_refine_ls_extinction_method     none
_refine_ls_extinction_coef     .
_refine_ls_abs_structure_details
;
Classical Flack method preferred over Parsons because s.u. lower.
;
_refine_ls_abs_structure_Flack     0.01(3)
loop_
    _atom_type_symbol
    _atom_type_description
    _atom_type_scat_dispersion_real
    _atom_type_scat_dispersion_imag
    _atom_type_scat_source
    'C' 'C' 0.0033 0.0016
                         'International Tables Vol C Tables 4.2.6.8 and 6.1.1.4'
    'H' 'H' 0.0000 0.0000
                         'International Tables Vol C Tables 4.2.6.8 and 6.1.1.4'
    'N' 'N' 0.0061 0.0033
                         'International Tables Vol C Tables 4.2.6.8 and 6.1.1.4'
    'O' 'O' 0.0106 0.0060
                         'International Tables Vol C Tables 4.2.6.8 and 6.1.1.4'
    'Se' 'Se' -0.0929 2.2259
                         'International Tables Vol C Tables 4.2.6.8 and 6.1.1.4'
_computing_data_collection     'APEX2 (Bruker, 2012)'
_computing_cell_refinement     'SAINT-Plus (Bruker, 2007)'
_computing_data_reduction     'SAINT-Plus (Bruker, 2007)'
_computing_structure_solution     'SHELXTL (Sheldrick, 2008)'
_computing_structure_refinement     'SHELXTL (Sheldrick, 2008)'
_computing_molecular_graphics
;OLEX2 (Dolomanov <i>et al.</i>, 2009) and
 <i>NBOView </i> (Wendt & Weinhold, 2001)
;
_computing_publication_material
;
OLEX2 (Dolomanov <i>et al.</i>, 2009), GX and FCF_filter (Guzei,
2012)
;
loop_
    _atom_site_type_symbol
    _atom_site_label
    _atom_site_fract_x
    _atom_site_fract_y
    _atom_site_fract_z
    _atom_site_U_iso_or_equiv
    _atom_site_adp_type
    _atom_site_calc_flag
    _atom_site_occupancy
    _atom_site_disorder_assembly
    _atom_site_disorder_group
    Se Se1 1.02636(11) 0.03198(10) 0.80590(9) 0.0268(3) Uani d 1 . .
    O O1 0.6582(13) 0.5319(12) 0.9097(8) 0.0258(17) Uani d 1 . .
    O O2 0.6687(15) 0.5834(13) 0.6919(8) 0.0267(19) Uani d 1 . .
    N N1 0.6036(14) 0.1857(14) 0.8793(9) 0.0209(18) Uani d 1 . .
    C C1 0.807(2) -0.108(2) 1.0113(14) 0.024(3) Uani d 1 . .
    H H1A 0.7617 -0.0430 1.0937 0.036 Uiso calc 1 . .
    H H1B 0.9523 -0.2093 1.0174 0.036 Uiso calc 1 . .
    H H1C 0.7156 -0.1708 0.9932 0.036 Uiso calc 1 . .
    C C2 0.7948(17) 0.0453(16) 0.9034(12) 0.023(2) Uani d 1 . .
    C C3 0.4089(18) 0.2096(19) 0.9573(12) 0.024(3) Uani d 1 . .
    H H3A 0.4309 0.2039 1.0515 0.029 Uiso calc 1 . .
    H H3B 0.3636 0.1052 0.9401 0.029 Uiso calc 1 . .
    C C4 0.2498(18) 0.4141(18) 0.9102(13) 0.027(3) Uani d 1 . .
    H H4A 0.1058 0.4219 0.9172 0.032 Uiso calc 1 . .
    H H4B 0.2550 0.5190 0.9608 0.032 Uiso calc 1 . .
    C C5 0.3161(18) 0.436(2) 0.7695(13) 0.028(3) Uani d 1 . .
    H H5A 0.2615 0.5776 0.7380 0.034 Uiso calc 1 . .
    H H5B 0.2662 0.3647 0.7132 0.034 Uiso calc 1 . .
    C C6 0.5599(17) 0.3388(16) 0.7724(10) 0.020(2) Uani d 1 . .
    H H6 0.6241 0.2781 0.6885 0.024 Uiso calc 1 . .
    C C7 0.6369(17) 0.4933(16) 0.8033(11) 0.022(2) Uani d 1 . .
    C C8 0.734(3) 0.740(2) 0.7072(15) 0.031(3) Uani d 1 . .
    H H8A 0.6159 0.8558 0.7411 0.046 Uiso calc 1 . .
    H H8B 0.7828 0.7783 0.6228 0.046 Uiso calc 1 . .
    H H8C 0.8493 0.6918 0.7681 0.046 Uiso calc 1 . .
    Se Se1A 1.07753(15) 0.71492(14) 0.39148(11) 0.0314(4) Uani d 1 . .
    O O1A 0.5592(13) 1.1157(14) 0.2797(8) 0.0279(18) Uani d 1 . .
    O O2A 0.5329(13) 1.1213(14) 0.4976(9) 0.0264(19) Uani d 1 . .
    N N1A 0.9670(14) 1.1015(14) 0.2881(9) 0.0212(19) Uani d 1 . .
    C C1A 1.259(2) 0.861(2) 0.1724(16) 0.026(3) Uani d 1 . .
    H H1AA 1.1935 0.9144 0.0886 0.038 Uiso calc 1 . .
    H H1AB 1.3372 0.7162 0.1715 0.038 Uiso calc 1 . .
    H H1AC 1.3562 0.9199 0.1874 0.038 Uiso calc 1 . .
    C C2A 1.0943(16) 0.9115(16) 0.2781(11) 0.020(2) Uani d 1 . .
    C C3A 0.9718(18) 1.2692(17) 0.2000(12) 0.025(2) Uani d 1 . .
    H H3AA 0.9716 1.2428 0.1077 0.030 Uiso calc 1 . .
    H H3AB 1.0970 1.2921 0.2141 0.030 Uiso calc 1 . .
    C C4A 0.771(2) 1.446(2) 0.2387(14) 0.031(3) Uani d 1 . .
    H H4AA 0.7858 1.5722 0.2220 0.037 Uiso calc 1 . .
    H H4AB 0.6505 1.4540 0.1904 0.037 Uiso calc 1 . .
    C C5A 0.7423(19) 1.4030(19) 0.3828(13) 0.031(3) Uani d 1 . .
    H H5AA 0.5938 1.4753 0.4120 0.037 Uiso calc 1 . .
    H H5AB 0.8312 1.4416 0.4341 0.037 Uiso calc 1 . .
    C C6A 0.8117(17) 1.1760(18) 0.3963(11) 0.022(2) Uani d 1 . .
    H H6A 0.8771 1.1185 0.4819 0.027 Uiso calc 1 . .
    C C7A 0.6233(17) 1.1279(17) 0.3787(11) 0.023(2) Uani d 1 . .
    C C8A 0.347(2) 1.085(3) 0.4944(16) 0.040(4) Uani d 1 . .
    H H8AA 0.2399 1.1934 0.4433 0.060 Uiso calc 1 . .
    H H8AB 0.2912 1.0772 0.5832 0.060 Uiso calc 1 . .
    H H8AC 0.3832 0.9585 0.4546 0.060 Uiso calc 1 . .
loop_
    _atom_site_aniso_label
    _atom_site_aniso_U_11
    _atom_site_aniso_U_22
    _atom_site_aniso_U_33
    _atom_site_aniso_U_12
    _atom_site_aniso_U_13
    _atom_site_aniso_U_23
    Se1 0.0198(6) 0.0286(7) 0.0363(8) -0.0150(6) 0.0045(5) -0.0029(5)
    O1 0.028(4) 0.027(4) 0.026(5) -0.016(4) 0.000(3) -0.004(3)
    O2 0.030(5) 0.030(5) 0.029(5) -0.021(4) -0.007(4) 0.000(3)
    N1 0.020(5) 0.021(5) 0.026(5) -0.014(4) 0.002(3) -0.001(3)
    C1 0.019(6) 0.023(7) 0.027(7) -0.007(6) -0.004(5) -0.001(5)
    C2 0.016(5) 0.019(5) 0.037(7) -0.008(5) 0.000(4) -0.006(4)
    C3 0.020(6) 0.022(6) 0.035(6) -0.012(5) 0.001(5) -0.004(5)
    C4 0.015(5) 0.021(6) 0.047(7) -0.011(5) 0.001(5) -0.004(5)
    C5 0.021(6) 0.020(6) 0.045(7) -0.009(5) -0.010(5) 0.002(5)
    C6 0.021(5) 0.022(5) 0.024(5) -0.015(5) -0.006(4) -0.002(4)
    C7 0.018(5) 0.023(6) 0.029(6) -0.011(5) -0.003(4) 0.001(4)
    C8 0.039(8) 0.025(7) 0.039(8) -0.025(6) 0.000(6) 0.001(5)
    Se1A 0.0285(7) 0.0247(7) 0.0453(9) -0.0164(6) -0.0005(6) 0.0041(6)
    O1A 0.019(4) 0.039(5) 0.030(5) -0.016(4) -0.001(3) -0.005(4)
    O2A 0.019(4) 0.035(5) 0.033(5) -0.019(4) -0.005(3) 0.002(3)
    N1A 0.018(5) 0.029(5) 0.023(5) -0.018(4) -0.002(3) 0.002(4)
    C1A 0.018(6) 0.027(7) 0.039(8) -0.018(6) 0.003(5) 0.000(6)
    C2A 0.015(5) 0.022(6) 0.028(6) -0.011(5) -0.012(4) 0.000(4)
    C3A 0.022(6) 0.019(5) 0.039(7) -0.015(5) 0.002(5) 0.007(5)
    C4A 0.026(7) 0.016(7) 0.051(8) -0.011(6) -0.002(6) 0.003(6)
    C5A 0.022(6) 0.030(7) 0.043(8) -0.013(6) 0.004(5) -0.009(6)
    C6A 0.017(5) 0.029(7) 0.024(6) -0.012(5) -0.006(4) 0.000(5)
    C7A 0.020(6) 0.027(6) 0.026(6) -0.014(5) 0.004(4) -0.006(4)
    C8A 0.027(7) 0.068(12) 0.043(8) -0.038(8) 0.010(6) -0.013(8)
_geom_special_details
;
All e.s.d.'s (except the e.s.d. in the dihedral angle between two l.s. planes)
are estimated using the full covariance matrix. The cell e.s.d.'s are taken
into account individually in the estimation of e.s.d.'s in distances, angles
and torsion angles; correlations between e.s.d.'s in cell parameters are only
used when they are defined by crystal symmetry. An approximate (isotropic)
treatment of cell e.s.d.'s is used for estimating e.s.d.'s involving l.s.
planes.
;
loop_
    _geom_bond_atom_site_label_1
    _geom_bond_atom_site_label_2
    _geom_bond_site_symmetry_2
    _geom_bond_distance
    _geom_bond_publ_flag
    Se1 C2 . 1.831(11) ?
    O1 C7 . 1.194(14) ?
    O2 C7 . 1.337(14) ?
    O2 C8 . 1.450(16) ?
    N1 C2 . 1.329(15) ?
    N1 C3 . 1.495(14) ?
    N1 C6 . 1.465(14) ?
    C1 H1A . 0.9800 ?
    C1 H1B . 0.9800 ?
    C1 H1C . 0.9800 ?
    C1 C2 . 1.504(19) ?
    C3 H3A . 0.9900 ?
    C3 H3B . 0.9900 ?
    C3 C4 . 1.516(18) ?
    C4 H4A . 0.9900 ?
    C4 H4B . 0.9900 ?
    C4 C5 . 1.514(19) ?
    C5 H5A . 0.9900 ?
    C5 H5B . 0.9900 ?
    C5 C6 . 1.555(16) ?
    C6 H6 . 1.0000 ?
    C6 C7 . 1.529(15) ?
    C8 H8A . 0.9800 ?
    C8 H8B . 0.9800 ?
    C8 H8C . 0.9800 ?
    Se1A C2A . 1.835(11) ?
    O1A C7A . 1.170(14) ?
    O2A C7A . 1.354(15) ?
    O2A C8A . 1.454(16) ?
    N1A C2A . 1.319(15) ?
    N1A C3A . 1.493(14) ?
    N1A C6A . 1.477(15) ?
    C1A H1AA . 0.9800 ?
    C1A H1AB . 0.9800 ?
    C1A H1AC . 0.9800 ?
    C1A C2A . 1.490(18) ?
    C3A H3AA . 0.9900 ?
    C3A H3AB . 0.9900 ?
    C3A C4A . 1.522(18) ?
    C4A H4AA . 0.9900 ?
    C4A H4AB . 0.9900 ?
    C4A C5A . 1.51(2) ?
    C5A H5AA . 0.9900 ?
    C5A H5AB . 0.9900 ?
    C5A C6A . 1.541(17) ?
    C6A H6A . 1.0000 ?
    C6A C7A . 1.541(15) ?
    C8A H8AA . 0.9800 ?
    C8A H8AB . 0.9800 ?
    C8A H8AC . 0.9800 ?
loop_
    _geom_angle_atom_site_label_1
    _geom_angle_atom_site_label_2
    _geom_angle_atom_site_label_3
    _geom_angle_site_symmetry_1
    _geom_angle_site_symmetry_3
    _geom_angle
    _geom_angle_publ_flag
    C7 O2 C8 . . 114.7(10) ?
    C2 N1 C3 . . 124.9(10) ?
    C2 N1 C6 . . 123.3(9) ?
    C6 N1 C3 . . 111.8(9) ?
    H1A C1 H1B . . 109.5 ?
    H1A C1 H1C . . 109.5 ?
    H1B C1 H1C . . 109.5 ?
    C2 C1 H1A . . 109.5 ?
    C2 C1 H1B . . 109.5 ?
    C2 C1 H1C . . 109.5 ?
    N1 C2 Se1 . . 122.0(9) ?
    N1 C2 C1 . . 115.8(10) ?
    C1 C2 Se1 . . 122.2(8) ?
    N1 C3 H3A . . 111.1 ?
    N1 C3 H3B . . 111.1 ?
    N1 C3 C4 . . 103.2(10) ?
    H3A C3 H3B . . 109.1 ?
    C4 C3 H3A . . 111.1 ?
    C4 C3 H3B . . 111.1 ?
    C3 C4 H4A . . 111.0 ?
    C3 C4 H4B . . 111.0 ?
    H4A C4 H4B . . 109.0 ?
    C5 C4 C3 . . 104.0(10) ?
    C5 C4 H4A . . 111.0 ?
    C5 C4 H4B . . 111.0 ?
    C4 C5 H5A . . 111.1 ?
    C4 C5 H5B . . 111.1 ?
    C4 C5 C6 . . 103.3(10) ?
    H5A C5 H5B . . 109.1 ?
    C6 C5 H5A . . 111.1 ?
    C6 C5 H5B . . 111.1 ?
    N1 C6 C5 . . 102.9(9) ?
    N1 C6 H6 . . 111.1 ?
    N1 C6 C7 . . 110.4(8) ?
    C5 C6 H6 . . 111.1 ?
    C7 C6 C5 . . 110.0(9) ?
    C7 C6 H6 . . 111.1 ?
    O1 C7 O2 . . 125.6(10) ?
    O1 C7 C6 . . 125.5(10) ?
    O2 C7 C6 . . 108.8(9) ?
    O2 C8 H8A . . 109.5 ?
    O2 C8 H8B . . 109.5 ?
    O2 C8 H8C . . 109.5 ?
    H8A C8 H8B . . 109.5 ?
    H8A C8 H8C . . 109.5 ?
    H8B C8 H8C . . 109.5 ?
    C7A O2A C8A . . 113.3(10) ?
    C2A N1A C3A . . 125.3(9) ?
    C2A N1A C6A . . 123.3(10) ?
    C6A N1A C3A . . 111.1(9) ?
    H1AA C1A H1AB . . 109.5 ?
    H1AA C1A H1AC . . 109.5 ?
    H1AB C1A H1AC . . 109.5 ?
    C2A C1A H1AA . . 109.5 ?
    C2A C1A H1AB . . 109.5 ?
    C2A C1A H1AC . . 109.5 ?
    N1A C2A Se1A . . 122.3(9) ?
    N1A C2A C1A . . 117.2(11) ?
    C1A C2A Se1A . . 120.4(9) ?
    N1A C3A H3AA . . 111.1 ?
    N1A C3A H3AB . . 111.1 ?
    N1A C3A C4A . . 103.2(9) ?
    H3AA C3A H3AB . . 109.1 ?
    C4A C3A H3AA . . 111.1 ?
    C4A C3A H3AB . . 111.1 ?
    C3A C4A H4AA . . 111.0 ?
    C3A C4A H4AB . . 111.0 ?
    H4AA C4A H4AB . . 109.0 ?
    C5A C4A C3A . . 103.9(11) ?
    C5A C4A H4AA . . 111.0 ?
    C5A C4A H4AB . . 111.0 ?
    C4A C5A H5AA . . 111.0 ?
    C4A C5A H5AB . . 111.0 ?
    C4A C5A C6A . . 103.8(9) ?
    H5AA C5A H5AB . . 109.0 ?
    C6A C5A H5AA . . 111.0 ?
    C6A C5A H5AB . . 111.0 ?
    N1A C6A C5A . . 103.7(9) ?
    N1A C6A H6A . . 110.9 ?
    N1A C6A C7A . . 110.0(9) ?
    C5A C6A H6A . . 110.9 ?
    C5A C6A C7A . . 110.1(9) ?
    C7A C6A H6A . . 110.9 ?
    O1A C7A O2A . . 125.9(11) ?
    O1A C7A C6A . . 126.3(10) ?
    O2A C7A C6A . . 107.6(9) ?
    O2A C8A H8AA . . 109.5 ?
    O2A C8A H8AB . . 109.5 ?
    O2A C8A H8AC . . 109.5 ?
    H8AA C8A H8AB . . 109.5 ?
    H8AA C8A H8AC . . 109.5 ?
    H8AB C8A H8AC . . 109.5 ?
loop_
    _geom_torsion_atom_site_label_1
    _geom_torsion_atom_site_label_2
    _geom_torsion_atom_site_label_3
    _geom_torsion_atom_site_label_4
    _geom_torsion_site_symmetry_1
    _geom_torsion_site_symmetry_2
    _geom_torsion_site_symmetry_3
    _geom_torsion_site_symmetry_4
    _geom_torsion
    _geom_torsion_publ_flag
    N1 C3 C4 C5 . . . . 31.5(11) ?
    N1 C6 C7 O1 . . . . -25.3(15) ?
    N1 C6 C7 O2 . . . . 157.1(9) ?
    C2 N1 C3 C4 . . . . 167.0(10) ?
    C2 N1 C6 C5 . . . . 169.2(10) ?
    C2 N1 C6 C7 . . . . -73.5(12) ?
    C3 N1 C2 Se1 . . . . -177.9(8) ?
    C3 N1 C2 C1 . . . . 5.1(16) ?
    C3 N1 C6 C5 . . . . -11.6(11) ?
    C3 N1 C6 C7 . . . . 105.7(10) ?
    C3 C4 C5 C6 . . . . -39.0(11) ?
    C4 C5 C6 N1 . . . . 30.9(11) ?
    C4 C5 C6 C7 . . . . -86.8(11) ?
    C5 C6 C7 O1 . . . . 87.6(14) ?
    C5 C6 C7 O2 . . . . -90.1(11) ?
    C6 N1 C2 Se1 . . . . 1.2(14) ?
    C6 N1 C2 C1 . . . . -175.8(11) ?
    C6 N1 C3 C4 . . . . -12.1(12) ?
    C8 O2 C7 O1 . . . . 0.0(18) ?
    C8 O2 C7 C6 . . . . 177.7(10) ?
    N1A C3A C4A C5A . . . . 32.7(12) ?
    N1A C6A C7A O1A . . . . -30.5(16) ?
    N1A C6A C7A O2A . . . . 155.3(9) ?
    C2A N1A C3A C4A . . . . 169.8(10) ?
    C2A N1A C6A C5A . . . . 166.9(9) ?
    C2A N1A C6A C7A . . . . -75.3(12) ?
    C3A N1A C2A Se1A . . . . 179.8(8) ?
    C3A N1A C2A C1A . . . . 1.6(15) ?
    C3A N1A C6A C5A . . . . -8.4(11) ?
    C3A N1A C6A C7A . . . . 109.4(10) ?
    C3A C4A C5A C6A . . . . -38.3(12) ?
    C4A C5A C6A N1A . . . . 28.6(11) ?
    C4A C5A C6A C7A . . . . -89.0(11) ?
    C5A C6A C7A O1A . . . . 83.2(15) ?
    C5A C6A C7A O2A . . . . -91.0(11) ?
    C6A N1A C2A Se1A . . . . 5.2(14) ?
    C6A N1A C2A C1A . . . . -173.0(11) ?
    C6A N1A C3A C4A . . . . -15.0(12) ?
    C8A O2A C7A O1A . . . . 3.5(18) ?
    C8A O2A C7A C6A . . . . 177.7(11) ?
_shelx_hkl_checksum     60212
_shelx_hkl_file
;
   1   0   0 1098.99    4.06  -3
  -1   0   0 1098.99    4.06   1
  -1   0   0  793.03    3.79  -3
   1   0   0  793.03    3.79   1
   0   1   0  873.24    4.62  -4
  -1   0   0  873.24    4.62  -3
   0  -1   0  873.24    4.62  -2
   1   0   0  873.24    4.62   1
   2   0   0 1740.91    5.87  -3
  -2   0   0 1740.91    5.87   1
  -2   0   0 2013.31    6.11  -3
   2   0   0 2013.31    6.11   1
   3   0   0 1403.77    5.27  -3
  -3   0   0 1403.77    5.27   1
  -3   0   0 1316.28    4.64  -3
   3   0   0 1316.28    4.64   1
   4   0   0 1092.22    4.83  -3
  -4   0   0 1092.22    4.83   1
  -4   0   0 1195.88    4.68  -3
   4   0   0 1195.88    4.68   1
   5   0   0  257.11    2.73  -3
  -5   0   0  257.11    2.73   1
  -5   0   0  280.11    2.74  -3
   5   0   0  280.11    2.74   1
   6   0   0   44.27    2.27  -3
  -6   0   0   44.27    2.27   1
  -6   0   0   65.96    3.77  -3
   6   0   0   65.96    3.77   1
  -7   0   0   34.82    4.00  -3
   7   0   0   34.82    4.00   1
  -7   1   0   40.47    4.04  -3
   7  -1   0   40.47    4.04   1
  -6   1   0   27.45    3.51  -3
   6  -1   0   27.45    3.51   1
   6  -1   0   29.81    2.36  -3
  -6   1   0   29.81    2.36   1
  -5   1   0  159.27    3.74  -3
   5  -1   0  159.27    3.74   1
   5  -1   0  173.37    2.60  -3
  -5   1   0  173.37    2.60   1
  -4   1   0   93.76    1.83  -3
   4  -1   0   93.76    1.83   1
   4  -1   0   82.38    1.86  -3
  -4   1   0   82.38    1.86   1
  -3   1   0  344.63    2.14  -3
   3  -1   0  344.63    2.14   1
   3  -1   0  331.10    2.53  -3
  -3   1   0  331.10    2.53   1
  -2   1   0  371.67    1.90  -3
   2  -1   0  371.67    1.90   1
   2  -1   0  410.46    2.38  -3
  -2   1   0  410.46    2.38   1
  -1   1   0 1488.31    4.81  -3
   1  -1   0 1488.31    4.81   1
   1  -1   0 1365.08    4.80  -3
  -1   1   0 1365.08    4.80   1
  -1   0   0  927.16    3.46  -4
   0   1   0  927.16    3.46  -3
   1   0   0  927.16    3.46  -2
   0  -1   0  927.16    3.46   1
   0   1   0  658.82    3.30  -3
   0  -1   0  658.82    3.30   1
   0  -1   0  758.02    4.05  -3
   0   1   0  758.02    4.05   1
  -1  -1   0 2697.88    9.72  -4
   1   1   0 2697.88    9.72  -3
   1   1   0 2697.88    9.72  -2
  -1  -1   0 2697.88    9.72   1
   1   1   0 3251.60   14.17  -4
  -1  -1   0 3251.60   14.17  -3
  -1  -1   0 3251.60   14.17  -2
   1   1   0 3251.60   14.17   1
  -1  -2   0 2657.50    8.78  -4
   2   1   0 2657.50    8.78  -3
   1   2   0 2657.50    8.78  -2
  -2  -1   0 2657.50    8.78   1
   1   2   0 3634.54   10.35  -4
  -2  -1   0 3634.54   10.35  -3
  -1  -2   0 3634.54   10.35  -2
   2   1   0 3634.54   10.35   1
   3   1   0 1225.30    4.77  -3
  -3  -1   0 1225.30    4.77   1
   1   3   0 1600.73    8.04  -4
  -3  -1   0 1600.73    8.04  -3
  -1  -3   0 1600.73    8.04  -2
   3   1   0 1600.73    8.04   1
  -3  -1   0 1235.67    6.10  -3
   3   1   0 1235.67    6.10   1
   4   1   0 1108.42    4.88  -3
  -4  -1   0 1108.42    4.88   1
  -4  -1   0 1280.12    4.92  -3
   4   1   0 1280.12    4.92   1
   5   1   0 1392.36    6.09  -3
  -5  -1   0 1392.36    6.09   1
  -5  -1   0 1320.64    5.44  -3
   5   1   0 1320.64    5.44   1
   6   1   0  392.15    3.55  -3
  -6  -1   0  392.15    3.55   1
  -6  -1   0  429.55    3.41  -3
   6   1   0  429.55    3.41   1
  -7  -1   0  218.31    4.81  -3
   7   1   0  218.31    4.81   1
   6  -2   0  218.50    3.39  -3
  -6   2   0  218.50    3.39   1
  -5   2   0  179.39    4.04  -3
   5  -2   0  179.39    4.04   1
   5  -2   0  189.98    2.89  -3
  -5   2   0  189.98    2.89   1
  -4   2   0  310.28    4.19  -3
   4  -2   0  310.28    4.19   1
   4  -2   0  265.44    2.90  -3
  -4   2   0  265.44    2.90   1
  -3   2   0  528.41    4.61  -3
   3  -2   0  528.41    4.61   1
   3  -2   0  528.03    3.46  -3
  -3   2   0  528.03    3.46   1
  -2   2   0  721.62    4.62  -3
   2  -2   0  721.62    4.62   1
   2  -2   0  733.54    3.71  -3
  -2   2   0  733.54    3.71   1
  -1   2   0  155.00    2.00  -3
   1  -2   0  155.00    2.00   1
  -2   0   0 1445.73    5.21  -4
   0   2   0 1445.73    5.21  -3
   2   0   0 1445.73    5.21  -2
   0  -2   0 1445.73    5.21   1
   0   2   0 1072.92    4.94  -3
   0  -2   0 1072.92    4.94   1
   0  -2   0  883.78    4.38  -3
   0   2   0  883.78    4.38   1
  -2  -1   0  633.27    2.74  -4
   1   2   0  633.27    2.74  -3
   2   1   0  633.27    2.74  -2
  -1  -2   0  633.27    2.74   1
  -1  -2   0  170.94    1.88  -3
   1   2   0  170.94    1.88   1
  -2  -2   0 1498.47    5.27  -4
   2   2   0 1498.47    5.27  -3
   2   2   0 1498.47    5.27  -2
  -2  -2   0 1498.47    5.27   1
   2   2   0 1835.44    8.73  -4
  -2  -2   0 1835.44    8.73  -3
  -2  -2   0 1835.44    8.73  -2
   2   2   0 1835.44    8.73   1
  -2  -3   0  433.61    2.52  -4
   3   2   0  433.61    2.52  -3
   2   3   0  433.61    2.52  -2
  -3  -2   0  433.61    2.52   1
   2   3   0  486.34    4.14  -4
  -3  -2   0  486.34    4.14  -3
  -2  -3   0  486.34    4.14  -2
   3   2   0  486.34    4.14   1
   4   2   0   97.10    1.61  -3
  -4  -2   0   97.10    1.61   1
   2   4   0  189.14    3.84  -4
  -4  -2   0  189.14    3.84  -3
  -2  -4   0  189.14    3.84  -2
   4   2   0  189.14    3.84   1
   5   2   0  165.50    2.30  -3
  -5  -2   0  165.50    2.30   1
  -5  -2   0  212.57    2.44  -3
   5   2   0  212.57    2.44   1
   6   2   0  255.35    2.96  -3
  -6  -2   0  255.35    2.96   1
  -6  -2   0  275.72    2.98  -3
   6   2   0  275.72    2.98   1
  -7  -2   0   81.48    3.56  -3
   7   2   0   81.48    3.56   1
   5  -3   0   37.51    2.69  -3
  -5   3   0   37.51    2.69   1
  -4   3   0  393.47    4.87  -3
   4  -3   0  393.47    4.87   1
   4  -3   0  423.75    3.79  -3
  -4   3   0  423.75    3.79   1
  -3   3   0  431.80    4.61  -3
   3  -3   0  431.80    4.61   1
   3  -3   0  354.21    3.24  -3
  -3   3   0  354.21    3.24   1
  -2   3   0  700.54    4.99  -3
   2  -3   0  700.54    4.99   1
   2  -3   0  692.68    4.00  -3
  -2   3   0  692.68    4.00   1
  -1   3   0 1480.06    4.54  -3
   1  -3   0 1480.06    4.54   1
   1  -3   0 1207.57    5.82  -3
  -1   3   0 1207.57    5.82   1
   0   3   0 1289.62    4.01  -3
   0  -3   0 1289.62    4.01   1
   0  -3   0 1324.17    6.40  -3
   0   3   0 1324.17    6.40   1
  -3  -1   0 2980.58    9.85  -4
   1   3   0 2980.58    9.85  -3
   3   1   0 2980.58    9.85  -2
  -1  -3   0 2980.58    9.85   1
  -1  -3   0 2516.38   11.09  -3
   1   3   0 2516.38   11.09   1
  -3  -2   0 1050.30    4.48  -4
   2   3   0 1050.30    4.48  -3
   3   2   0 1050.30    4.48  -2
  -2  -3   0 1050.30    4.48   1
   3   2   0  964.35    5.90  -4
  -2  -3   0  964.35    5.90  -3
  -3  -2   0  964.35    5.90  -2
   2   3   0  964.35    5.90   1
  -3  -3   0 1569.14    5.88  -4
   3   3   0 1569.14    5.88  -3
   3   3   0 1569.14    5.88  -2
  -3  -3   0 1569.14    5.88   1
   3   3   0 1868.76    9.74  -4
  -3  -3   0 1868.76    9.74  -3
  -3  -3   0 1868.76    9.74  -2
   3   3   0 1868.76    9.74   1
  -3  -4   0 1628.32    6.27  -4
   4   3   0 1628.32    6.27  -3
   3   4   0 1628.32    6.27  -2
  -4  -3   0 1628.32    6.27   1
   3   4   0 1738.72    9.78  -4
  -4  -3   0 1738.72    9.78  -3
  -3  -4   0 1738.72    9.78  -2
   4   3   0 1738.72    9.78   1
  -3  -5   0  111.08    2.58  -4
   5   3   0  111.08    2.58  -3
   3   5   0  111.08    2.58  -2
  -5  -3   0  111.08    2.58   1
   3   5   0   48.68    4.00  -4
  -5  -3   0   48.68    4.00  -3
  -3  -5   0   48.68    4.00  -2
   5   3   0   48.68    4.00   1
   6   3   0  207.22    2.75  -3
  -6  -3   0  207.22    2.75   1
  -6  -3   0  201.65    3.89  -3
   6   3   0  201.65    3.89   1
  -7  -3   0   73.11    3.72  -3
   7   3   0   73.11    3.72   1
   8   3   0   19.87    5.75  -3
  -8  -3   0   19.87    5.75   1
  -8  -3   0    7.78    2.74  -3
   8   3   0    7.78    2.74   1
   3  -6  -1   26.99    4.21  -4
   5  -4   0   26.99    4.21  -3
  -3   6   1   26.99    4.21  -2
  -5   4   0   26.99    4.21   1
  -4   4   0   24.79    3.43  -3
   4  -4   0   24.79    3.43   1
   4  -4   0   22.53    2.50  -3
  -4   4   0   22.53    2.50   1
  -3   4   0   57.61    3.53  -3
   3  -4   0   57.61    3.53   1
   3  -4   0   46.63    2.40  -3
  -3   4   0   46.63    2.40   1
  -2   4   0   74.77    3.12  -3
   2  -4   0   74.77    3.12   1
   2  -4   0   78.95    2.26  -3
  -2   4   0   78.95    2.26   1
  -1   4   0  246.68    2.08  -3
   1  -4   0  246.68    2.08   1
   1  -4   0  227.62    2.61  -3
  -1   4   0  227.62    2.61   1
   0   4   0  172.53    2.35  -3
   0  -4   0  172.53    2.35   1
   0  -4   0  121.74    2.26  -3
   0   4   0  121.74    2.26   1
  -4  -1   0 1602.48    6.86  -4
   1   4   0 1602.48    6.86  -3
   4   1   0 1602.48    6.86  -2
  -1  -4   0 1602.48    6.86   1
  -1  -4   0 1106.89    6.40  -3
   1   4   0 1106.89    6.40   1
  -4  -2   0  766.81    4.22  -4
   2   4   0  766.81    4.22  -3
   4   2   0  766.81    4.22  -2
  -2  -4   0  766.81    4.22   1
  -2  -4   0  784.70    5.34  -3
   2   4   0  784.70    5.34   1
  -4  -3   0 3168.03   10.72  -4
   3   4   0 3168.03   10.72  -3
   4   3   0 3168.03   10.72  -2
  -3  -4   0 3168.03   10.72   1
   4   3   0 3433.15   15.74  -4
  -3  -4   0 3433.15   15.74  -3
  -4  -3   0 3433.15   15.74  -2
   3   4   0 3433.15   15.74   1
  -4  -4   0  694.58    3.93  -4
   4   4   0  694.58    3.93  -3
   4   4   0  694.58    3.93  -2
  -4  -4   0  694.58    3.93   1
   4   4   0  789.91    6.69  -4
  -4  -4   0  789.91    6.69  -3
  -4  -4   0  789.91    6.69  -2
   4   4   0  789.91    6.69   1
  -4  -5   0  900.67    4.88  -4
   5   4   0  900.67    4.88  -3
   4   5   0  900.67    4.88  -2
  -5  -4   0  900.67    4.88   1
   4   5   0  972.79    7.77  -4
  -5  -4   0  972.79    7.77  -3
  -4  -5   0  972.79    7.77  -2
   5   4   0  972.79    7.77   1
  -4  -6   0  758.74    4.94  -4
   6   4   0  758.74    4.94  -3
   4   6   0  758.74    4.94  -2
  -6  -4   0  758.74    4.94   1
   4   6   0  856.97    7.99  -4
  -6  -4   0  856.97    7.99  -3
  -4  -6   0  856.97    7.99  -2
   6   4   0  856.97    7.99   1
  -7  -4   0  419.26    5.65  -3
   7   4   0  419.26    5.65   1
  -8  -4   0  195.68    5.01  -3
   8   4   0  195.68    5.01   1
   4  -5  -1  202.45    4.76  -4
   4  -5   0  202.45    4.76  -3
  -4   5   1  202.45    4.76  -2
  -4   5   0  202.45    4.76   1
  -3   5   0   87.56    4.17  -3
   3  -5   0   87.56    4.17   1
   3  -5   0   96.60    2.95  -3
  -3   5   0   96.60    2.95   1
  -2   5   0  217.59    4.31  -3
   2  -5   0  217.59    4.31   1
   2  -5   0  230.02    3.31  -3
  -2   5   0  230.02    3.31   1
  -1   5   0  182.80    3.60  -3
   1  -5   0  182.80    3.60   1
   0   5   0  115.75    2.63  -3
   0  -5   0  115.75    2.63   1
   0  -5   0  111.15    2.72  -3
   0   5   0  111.15    2.72   1
   1   5   0  190.69    2.73  -3
  -1  -5   0  190.69    2.73   1
  -1  -5   0  159.35    3.02  -3
   1   5   0  159.35    3.02   1
   2   5   0   93.96    2.10  -3
  -2  -5   0   93.96    2.10   1
  -2  -5   0   87.65    2.60  -3
   2   5   0   87.65    2.60   1
  -5  -3   0   51.21    2.59  -4
   3   5   0   51.21    2.59  -3
   5   3   0   51.21    2.59  -2
  -3  -5   0   51.21    2.59   1
  -3  -5   0   58.38    2.61  -3
   3   5   0   58.38    2.61   1
  -5  -4   0  260.87    3.23  -4
   4   5   0  260.87    3.23  -3
   5   4   0  260.87    3.23  -2
  -4  -5   0  260.87    3.23   1
   5   4   0  261.53    5.11  -4
  -4  -5   0  261.53    5.11  -3
  -5  -4   0  261.53    5.11  -2
   4   5   0  261.53    5.11   1
  -5  -5   0  438.91    3.74  -4
   5   5   0  438.91    3.74  -3
   5   5   0  438.91    3.74  -2
  -5  -5   0  438.91    3.74   1
   5   5   0  532.07    6.55  -4
  -5  -5   0  532.07    6.55  -3
  -5  -5   0  532.07    6.55  -2
   5   5   0  532.07    6.55   1
  -5  -6   0  286.13    3.73  -4
   6   5   0  286.13    3.73  -3
   5   6   0  286.13    3.73  -2
  -6  -5   0  286.13    3.73   1
   5   6   0  283.53    5.76  -4
  -6  -5   0  283.53    5.76  -3
  -5  -6   0  283.53    5.76  -2
   6   5   0  283.53    5.76   1
   5   7   0  383.50    7.00  -4
  -7  -5   0  383.50    7.00  -3
  -5  -7   0  383.50    7.00  -2
   7   5   0  383.50    7.00   1
  -8  -5   0  255.46    5.58  -3
   8   5   0  255.46    5.58   1
   5  -4  -1  201.51    4.84  -4
   3  -6   0  201.51    4.84  -3
  -5   4   1  201.51    4.84  -2
  -3   6   0  201.51    4.84   1
   2  -6   0  127.85    3.22  -3
  -2   6   0  127.85    3.22   1
   0   6   0  445.57    4.36  -3
   0  -6   0  445.57    4.36   1
   1   6   0  425.46    3.91  -3
  -1  -6   0  425.46    3.91   1
  -1  -6   0  432.34    4.60  -3
   1   6   0  432.34    4.60   1
   2   6   0  243.03    3.20  -3
  -2  -6   0  243.03    3.20   1
  -2  -6   0  216.17    3.78  -3
   2   6   0  216.17    3.78   1
   3   6   0  472.16    3.79  -3
  -3  -6   0  472.16    3.79   1
  -3  -6   0  589.01    5.73  -3
   3   6   0  589.01    5.73   1
  -6  -4   0  434.31    4.31  -4
   4   6   0  434.31    4.31  -3
   6   4   0  434.31    4.31  -2
  -4  -6   0  434.31    4.31   1
  -4  -6   0  355.28    4.95  -3
   4   6   0  355.28    4.95   1
  -6  -5   0  283.52    3.95  -4
   5   6   0  283.52    3.95  -3
   6   5   0  283.52    3.95  -2
  -5  -6   0  283.52    3.95   1
   6   5   0  261.02    5.88  -4
  -5  -6   0  261.02    5.88  -3
  -6  -5   0  261.02    5.88  -2
   5   6   0  261.02    5.88   1
  -6  -6   0   59.90    3.17  -4
   6   6   0   59.90    3.17  -3
   6   6   0   59.90    3.17  -2
  -6  -6   0   59.90    3.17   1
   6   6   0   68.49    5.22  -4
  -6  -6   0   68.49    5.22  -3
  -6  -6   0   68.49    5.22  -2
   6   6   0   68.49    5.22   1
   6   7   0   30.37    6.02  -4
  -7  -6   0   30.37    6.02  -3
  -6  -7   0   30.37    6.02  -2
   7   6   0   30.37    6.02   1
   6  -2  -1   64.18    4.29  -4
   1  -7   0   64.18    4.29  -3
  -6   2   1   64.18    4.29  -2
  -1   7   0   64.18    4.29   1
   0   7   0  233.11    3.90  -3
   0  -7   0  233.11    3.90   1
   1   7   0  287.67    3.93  -3
  -1  -7   0  287.67    3.93   1
   2   7   0  190.42    3.39  -3
  -2  -7   0  190.42    3.39   1
  -2  -7   0  203.58    4.07  -3
   2   7   0  203.58    4.07   1
   3   7   0  225.70    3.48  -3
  -3  -7   0  225.70    3.48   1
  -3  -7   0  271.07    4.69  -3
   3   7   0  271.07    4.69   1
   4   7   0  351.51    3.80  -3
  -4  -7   0  351.51    3.80   1
  -4  -7   0  365.16    5.23  -3
   4   7   0  365.16    5.23   1
  -7  -5   0  654.14    5.56  -4
   5   7   0  654.14    5.56  -3
   7   5   0  654.14    5.56  -2
  -5  -7   0  654.14    5.56   1
   7   5   0  722.91    8.15  -4
  -5  -7   0  722.91    8.15  -3
  -7  -5   0  722.91    8.15  -2
   5   7   0  722.91    8.15   1
  -7  -6   0  190.50    3.93  -4
   6   7   0  190.50    3.93  -3
   7   6   0  190.50    3.93  -2
  -6  -7   0  190.50    3.93   1
   7   6   0  230.12    6.56  -4
  -6  -7   0  230.12    6.56  -3
  -7  -6   0  230.12    6.56  -2
   6   7   0  230.12    6.56   1
   7   7   0  305.96    7.21  -4
  -7  -7   0  305.96    7.21  -3
  -7  -7   0  305.96    7.21  -2
   7   7   0  305.96    7.21   1
   1   8   0    4.98    2.44  -3
  -1  -8   0    4.98    2.44   1
   2   8   0   33.81    2.84  -3
  -2  -8   0   33.81    2.84   1
   3   8   0   17.32    2.54  -3
  -3  -8   0   17.32    2.54   1
  -3  -8   0   10.67    3.07  -3
   3   8   0   10.67    3.07   1
   4   8   0   62.67    3.20  -3
  -4  -8   0   62.67    3.20   1
  -4  -8   0   65.24    4.25  -3
   4   8   0   65.24    4.25   1
   5   8   0  102.10    3.32  -3
  -5  -8   0  102.10    3.32   1
  -5  -8   0  117.15    4.76  -3
   5   8   0  117.15    4.76   1
   6   8   0  171.59    3.65  -3
  -6  -8   0  171.59    3.65   1
   8   6   0  183.82    6.61  -4
  -6  -8   0  183.82    6.61  -3
  -8  -6   0  183.82    6.61  -2
   6   8   0  183.82    6.61   1
  -6  -8   1   95.87    4.75  -3
   6   8  -1   95.87    4.75   1
   6   8  -1  105.25    3.70  -3
  -6  -8   1  105.25    3.70   1
  -5  -8   1  242.09    5.26  -3
   5   8  -1  242.09    5.26   1
   5   8  -1  350.91    4.42  -3
  -5  -8   1  350.91    4.42   1
  -4  -8   1  280.46    5.41  -3
   4   8  -1  280.46    5.41   1
  -3  -8   1  321.00    5.41  -3
   3   8  -1  321.00    5.41   1
   3   8  -1  316.09    4.21  -3
  -3  -8   1  316.09    4.21   1
   2   8  -1  220.29    3.72  -3
  -2  -8   1  220.29    3.72   1
   1   8  -1  102.31    3.44  -3
  -1  -8   1  102.31    3.44   1
   7   7  -1   49.63    6.51  -4
  -7  -7   1   49.63    6.51  -3
  -7  -7   1   49.63    6.51  -2
   7   7  -1   49.63    6.51   1
   7   6  -1   34.42    6.27  -4
  -6  -7   1   34.42    6.27  -3
  -7  -6   1   34.42    6.27  -2
   6   7  -1   34.42    6.27   1
  -7  -6   1   31.41    3.79  -4
   6   7  -1   31.41    3.79  -3
   7   6  -1   31.41    3.79  -2
  -6  -7   1   31.41    3.79   1
   7   5  -1   21.16    5.56  -4
  -5  -7   1   21.16    5.56  -3
  -7  -5   1   21.16    5.56  -2
   5   7  -1   21.16    5.56   1
  -7  -5   1   36.32    3.82  -4
   5   7  -1   36.32    3.82  -3
   7   5  -1   36.32    3.82  -2
  -5  -7   1   36.32    3.82   1
  -4  -7   1   34.45    3.47  -3
   4   7  -1   34.45    3.47   1
   4   7  -1   46.77    2.71  -3
  -4  -7   1   46.77    2.71   1
  -3  -7   1  117.80    3.88  -3
   3   7  -1  117.80    3.88   1
   3   7  -1  124.94    3.07  -3
  -3  -7   1  124.94    3.07   1
  -2  -7   1  224.61    4.46  -3
   2   7  -1  224.61    4.46   1
   2   7  -1  211.44    3.42  -3
  -2  -7   1  211.44    3.42   1
  -1  -7   1   64.82    3.64  -3
   1   7  -1   64.82    3.64   1
   1   7  -1   79.25    2.82  -3
  -1  -7   1   79.25    2.82   1
   0   7  -1  291.75    3.96  -3
   0  -7   1  291.75    3.96   1
   6   7  -1  184.18    6.13  -4
  -7  -6   1  184.18    6.13  -3
  -6  -7   1  184.18    6.13  -2
   7   6  -1  184.18    6.13   1
  -6  -7   1  226.11    4.26  -4
   7   6  -1  226.11    4.26  -3
   6   7  -1  226.11    4.26  -2
  -7  -6   1  226.11    4.26   1
   6   6  -1  263.12    6.40  -4
  -6  -6   1  263.12    6.40  -3
  -6  -6   1  263.12    6.40  -2
   6   6  -1  263.12    6.40   1
  -6  -6   1  237.99    3.83  -4
   6   6  -1  237.99    3.83  -3
   6   6  -1  237.99    3.83  -2
  -6  -6   1  237.99    3.83   1
   6   5  -1  708.28    7.72  -4
  -5  -6   1  708.28    7.72  -3
  -6  -5   1  708.28    7.72  -2
   5   6  -1  708.28    7.72   1
  -6  -5   1  740.46    5.64  -4
   5   6  -1  740.46    5.64  -3
   6   5  -1  740.46    5.64  -2
  -5  -6   1  740.46    5.64   1
  -4  -6   1  297.34    4.64  -3
   4   6  -1  297.34    4.64   1
  -6  -4   1  251.49    4.06  -4
   4   6  -1  251.49    4.06  -3
   6   4  -1  251.49    4.06  -2
  -4  -6   1  251.49    4.06   1
  -3  -6   1  137.68    3.39  -3
   3   6  -1  137.68    3.39   1
   3   6  -1  168.71    2.81  -3
  -3  -6   1  168.71    2.81   1
  -2  -6   1  293.82    4.28  -3
   2   6  -1  293.82    4.28   1
   2   6  -1  260.73    3.30  -3
  -2  -6   1  260.73    3.30   1
  -1  -6   1   41.34    3.10  -3
   1   6  -1   41.34    3.10   1
   1   6  -1   47.88    2.46  -3
  -1  -6   1   47.88    2.46   1
   0   6  -1   81.95    2.78  -3
   0  -6   1   81.95    2.78   1
  -1   6  -1   79.02    2.79  -3
   1  -6   1   79.02    2.79   1
   5  -3  -2   27.40    4.05  -4
   2  -6   1   27.40    4.05  -3
  -5   3   2   27.40    4.05  -2
  -2   6  -1   27.40    4.05   1
   5  -4  -2   42.89    4.24  -4
   3  -6   1   42.89    4.24  -3
  -5   4   2   42.89    4.24  -2
  -3   6  -1   42.89    4.24   1
  -8  -5   1  137.57    4.66  -3
   8   5  -1  137.57    4.66   1
   5   7  -1  190.07    6.11  -4
  -7  -5   1  190.07    6.11  -3
  -5  -7   1  190.07    6.11  -2
   7   5  -1  190.07    6.11   1
  -5  -7   1  120.20    4.07  -4
   7   5  -1  120.20    4.07  -3
   5   7  -1  120.20    4.07  -2
  -7  -5   1  120.20    4.07   1
   5   6  -1  634.37    7.64  -4
  -6  -5   1  634.37    7.64  -3
  -5  -6   1  634.37    7.64  -2
   6   5  -1  634.37    7.64   1
  -5  -6   1  582.03    4.70  -4
   6   5  -1  582.03    4.70  -3
   5   6  -1  582.03    4.70  -2
  -6  -5   1  582.03    4.70   1
   5   5  -1  811.31    7.78  -4
  -5  -5   1  811.31    7.78  -3
  -5  -5   1  811.31    7.78  -2
   5   5  -1  811.31    7.78   1
  -5  -5   1  674.81    4.60  -4
   5   5  -1  674.81    4.60  -3
   5   5  -1  674.81    4.60  -2
  -5  -5   1  674.81    4.60   1
   5   4  -1  964.20    7.81  -4
  -4  -5   1  964.20    7.81  -3
  -5  -4   1  964.20    7.81  -2
   4   5  -1  964.20    7.81   1
  -5  -4   1  925.87    5.55  -4
   4   5  -1  925.87    5.55  -3
   5   4  -1  925.87    5.55  -2
  -4  -5   1  925.87    5.55   1
  -3  -5   1  478.48    4.75  -3
   3   5  -1  478.48    4.75   1
  -5  -3   1  512.31    4.28  -4
   3   5  -1  512.31    4.28  -3
   5   3  -1  512.31    4.28  -2
  -3  -5   1  512.31    4.28   1
  -2  -5   1  978.73    6.75  -3
   2   5  -1  978.73    6.75   1
   2   5  -1  963.89    5.09  -3
  -2  -5   1  963.89    5.09   1
  -1  -5   1 1035.99    6.76  -3
   1   5  -1 1035.99    6.76   1
   1   5  -1  981.49    5.44  -3
  -1  -5   1  981.49    5.44   1
   0  -5   1 1069.59    6.82  -3
   0   5  -1 1069.59    6.82   1
   0   5  -1 1087.80    5.79  -3
   0  -5   1 1087.80    5.79   1
  -1   5  -1  320.94    2.74  -3
   1  -5   1  320.94    2.74   1
   2  -5   1  165.30    3.02  -3
  -2   5  -1  165.30    3.02   1
  -2   5  -1  198.01    4.05  -3
   2  -5   1  198.01    4.05   1
   3  -5   1   71.52    2.77  -3
  -3   5  -1   71.52    2.77   1
   4  -5  -2   90.35    4.28  -4
   4  -5   1   90.35    4.28  -3
  -4   5   2   90.35    4.28  -2
  -4   5  -1   90.35    4.28   1
  -8  -4   1    9.35    3.24  -3
   8   4  -1    9.35    3.24   1
  -7  -4   1    0.41    2.67  -3
   7   4  -1    0.41    2.67   1
   7   4  -1    2.30    1.95  -3
  -7  -4   1    2.30    1.95   1
   4   6  -1   64.11    4.94  -4
  -6  -4   1   64.11    4.94  -3
  -4  -6   1   64.11    4.94  -2
   6   4  -1   64.11    4.94   1
  -4  -6   1   74.92    3.32  -4
   6   4  -1   74.92    3.32  -3
   4   6  -1   74.92    3.32  -2
  -6  -4   1   74.92    3.32   1
   4   5  -1  251.40    4.96  -4
  -5  -4   1  251.40    4.96  -3
  -4  -5   1  251.40    4.96  -2
   5   4  -1  251.40    4.96   1
  -4  -5   1  267.39    3.15  -4
   5   4  -1  267.39    3.15  -3
   4   5  -1  267.39    3.15  -2
  -5  -4   1  267.39    3.15   1
   4   4  -1  345.02    4.90  -4
  -4  -4   1  345.02    4.90  -3
  -4  -4   1  345.02    4.90  -2
   4   4  -1  345.02    4.90   1
  -4  -4   1  300.40    2.93  -4
   4   4  -1  300.40    2.93  -3
   4   4  -1  300.40    2.93  -2
  -4  -4   1  300.40    2.93   1
   4   3  -1  752.95    6.06  -4
  -3  -4   1  752.95    6.06  -3
  -4  -3   1  752.95    6.06  -2
   3   4  -1  752.95    6.06   1
  -4  -3   1  629.20    4.04  -4
   3   4  -1  629.20    4.04  -3
   4   3  -1  629.20    4.04  -2
  -3  -4   1  629.20    4.04   1
  -2  -4   1  471.29    4.27  -3
   2   4  -1  471.29    4.27   1
  -4  -2   1  502.90    3.60  -4
   2   4  -1  502.90    3.60  -3
   4   2  -1  502.90    3.60  -2
  -2  -4   1  502.90    3.60   1
  -1  -4   1  562.41    4.41  -3
   1   4  -1  562.41    4.41   1
   1   4  -1  633.62    3.76  -3
  -1  -4   1  633.62    3.76   1
   0  -4   1  764.19    4.90  -3
   0   4  -1  764.19    4.90   1
   0   4  -1 1046.40    5.30  -3
   0  -4   1 1046.40    5.30   1
   1  -4   1 1032.01    5.91  -3
  -1   4  -1 1032.01    5.91   1
  -1   4  -1 1064.63    5.38  -3
   1  -4   1 1064.63    5.38   1
   2  -4   1  341.61    3.28  -3
  -2   4  -1  341.61    3.28   1
  -2   4  -1  430.62    4.45  -3
   2  -4   1  430.62    4.45   1
   3  -4   1  505.53    4.10  -3
  -3   4  -1  505.53    4.10   1
  -3   4  -1  546.85    5.35  -3
   3  -4   1  546.85    5.35   1
   4  -4   1  256.15    3.43  -3
  -4   4  -1  256.15    3.43   1
  -4   4  -1  246.58    4.50  -3
   4  -4   1  246.58    4.50   1
   3  -6  -2  181.83    4.67  -4
   5  -4   1  181.83    4.67  -3
  -3   6   2  181.83    4.67  -2
  -5   4  -1  181.83    4.67   1
  -7  -3   1  233.95    4.49  -3
   7   3  -1  233.95    4.49   1
   7   3  -1  241.32    3.58  -3
  -7  -3   1  241.32    3.58   1
  -6  -3   1  226.01    4.02  -3
   6   3  -1  226.01    4.02   1
   6   3  -1  226.44    3.04  -3
  -6  -3   1  226.44    3.04   1
   3   5  -1  258.08    4.83  -4
  -5  -3   1  258.08    4.83  -3
  -3  -5   1  258.08    4.83  -2
   5   3  -1  258.08    4.83   1
  -3  -5   1  262.46    3.28  -4
   5   3  -1  262.46    3.28  -3
   3   5  -1  262.46    3.28  -2
  -5  -3   1  262.46    3.28   1
   3   4  -1  784.36    6.21  -4
  -4  -3   1  784.36    6.21  -3
  -3  -4   1  784.36    6.21  -2
   4   3  -1  784.36    6.21   1
  -3  -4   1  684.97    3.90  -4
   4   3  -1  684.97    3.90  -3
   3   4  -1  684.97    3.90  -2
  -4  -3   1  684.97    3.90   1
   3   3  -1   19.32    2.46  -4
  -3  -3   1   19.32    2.46  -3
  -3  -3   1   19.32    2.46  -2
   3   3  -1   19.32    2.46   1
  -3  -3   1   31.76    1.48  -4
   3   3  -1   31.76    1.48  -3
   3   3  -1   31.76    1.48  -2
  -3  -3   1   31.76    1.48   1
   3   2  -1  512.14    4.42  -4
  -2  -3   1  512.14    4.42  -3
  -3  -2   1  512.14    4.42  -2
   2   3  -1  512.14    4.42   1
  -3  -2   1  551.64    3.21  -4
   2   3  -1  551.64    3.21  -3
   3   2  -1  551.64    3.21  -2
  -2  -3   1  551.64    3.21   1
  -1  -3   1  116.58    2.02  -3
   1   3  -1  116.58    2.02   1
  -3  -1   1  419.02    2.81  -4
   1   3  -1  419.02    2.81  -3
   3   1  -1  419.02    2.81  -2
  -1  -3   1  419.02    2.81   1
   0  -3   1   81.92    1.71  -3
   0   3  -1   81.92    1.71   1
   0   3  -1   90.15    1.69  -3
   0  -3   1   90.15    1.69   1
   1  -3   1  357.05    3.02  -3
  -1   3  -1  357.05    3.02   1
  -1   3  -1  444.07    2.27  -3
   1  -3   1  444.07    2.27   1
   2  -3   1   72.58    1.85  -3
  -2   3  -1   72.58    1.85   1
  -2   3  -1   66.27    1.67  -3
   2  -3   1   66.27    1.67   1
   3  -3   1  200.45    2.59  -3
  -3   3  -1  200.45    2.59   1
  -3   3  -1  189.28    3.54  -3
   3  -3   1  189.28    3.54   1
   4  -3   1  213.88    2.93  -3
  -4   3  -1  213.88    2.93   1
  -4   3  -1  247.16    4.22  -3
   4  -3   1  247.16    4.22   1
   5  -3   1  164.58    3.10  -3
  -5   3  -1  164.58    3.10   1
  -7  -2   1  356.84    5.24  -3
   7   2  -1  356.84    5.24   1
   7   2  -1  317.80    3.74  -3
  -7  -2   1  317.80    3.74   1
  -6  -2   1  263.21    2.89  -3
   6   2  -1  263.21    2.89   1
   6   2  -1  275.51    3.21  -3
  -6  -2   1  275.51    3.21   1
  -5  -2   1 1003.56    6.69  -3
   5   2  -1 1003.56    6.69   1
   5   2  -1  909.39    4.86  -3
  -5  -2   1  909.39    4.86   1
   2   4  -1  941.39    6.48  -4
  -4  -2   1  941.39    6.48  -3
  -2  -4   1  941.39    6.48  -2
   4   2  -1  941.39    6.48   1
  -2  -4   1  925.78    4.62  -4
   4   2  -1  925.78    4.62  -3
   2   4  -1  925.78    4.62  -2
  -4  -2   1  925.78    4.62   1
   2   3  -1 2268.40   10.74  -4
  -3  -2   1 2268.40   10.74  -3
  -2  -3   1 2268.40   10.74  -2
   3   2  -1 2268.40   10.74   1
  -2  -3   1 1636.56    6.03  -4
   3   2  -1 1636.56    6.03  -3
   2   3  -1 1636.56    6.03  -2
  -3  -2   1 1636.56    6.03   1
   2   2  -1 2775.27   12.22  -4
  -2  -2   1 2775.27   12.22  -3
  -2  -2   1 2775.27   12.22  -2
   2   2  -1 2775.27   12.22   1
  -2  -2   1 2123.89    7.16  -4
   2   2  -1 2123.89    7.16  -3
   2   2  -1 2123.89    7.16  -2
  -2  -2   1 2123.89    7.16   1
  -1  -2   1 1674.93    7.62  -3
   1   2  -1 1674.93    7.62   1
  -2  -1   1 1622.28    5.73  -4
   1   2  -1 1622.28    5.73  -3
   2   1  -1 1622.28    5.73  -2
  -1  -2   1 1622.28    5.73   1
   0  -2   1  662.98    3.76  -3
   0   2  -1  662.98    3.76   1
  -2   0   1  836.43    3.71  -4
   0   2  -1  836.43    3.71  -3
   2   0  -1  836.43    3.71  -2
   0  -2   1  836.43    3.71   1
  -1   2  -1  950.88    2.63  -3
   1  -2   1  950.88    2.63   1
   2  -2   1  353.43    2.46  -3
  -2   2  -1  353.43    2.46   1
  -2   2  -1  391.40    2.30  -3
   2  -2   1  391.40    2.30   1
   3  -2   1  319.34    2.73  -3
  -3   2  -1  319.34    2.73   1
  -3   2  -1  270.51    2.26  -3
   3  -2   1  270.51    2.26   1
   4  -2   1   67.85    2.08  -3
  -4   2  -1   67.85    2.08   1
  -4   2  -1   90.97    3.31  -3
   4  -2   1   90.97    3.31   1
   5  -2   1   41.40    2.34  -3
  -5   2  -1   41.40    2.34   1
  -5   2  -1   43.29    3.49  -3
   5  -2   1   43.29    3.49   1
  -7  -1   1   37.87    3.87  -3
   7   1  -1   37.87    3.87   1
   7   1  -1   39.69    2.46  -3
  -7  -1   1   39.69    2.46   1
  -6  -1   1  136.83    2.51  -3
   6   1  -1  136.83    2.51   1
   6   1  -1  102.84    2.65  -3
  -6  -1   1  102.84    2.65   1
  -5  -1   1   37.83    1.77  -3
   5   1  -1   37.83    1.77   1
   5   1  -1   38.25    2.07  -3
  -5  -1   1   38.25    2.07   1
  -4  -1   1   74.16    1.60  -3
   4   1  -1   74.16    1.60   1
   4   1  -1   55.04    1.74  -3
  -4  -1   1   55.04    1.74   1
   1   3  -1 2530.95   11.29  -4
  -3  -1   1 2530.95   11.29  -3
  -1  -3   1 2530.95   11.29  -2
   3   1  -1 2530.95   11.29   1
  -3  -1   1 2353.51    9.89  -3
   3   1  -1 2353.51    9.89   1
   3   1  -1 2304.57    7.97  -3
  -3  -1   1 2304.57    7.97   1
   1   2  -1 1287.95    6.36  -4
  -2  -1   1 1287.95    6.36  -3
  -1  -2   1 1287.95    6.36  -2
   2   1  -1 1287.95    6.36   1
  -1  -2   1 1136.79    4.33  -4
   2   1  -1 1136.79    4.33  -3
   1   2  -1 1136.79    4.33  -2
  -2  -1   1 1136.79    4.33   1
   1   1  -1  575.65    3.28  -4
  -1  -1   1  575.65    3.28  -3
  -1  -1   1  575.65    3.28  -2
   1   1  -1  575.65    3.28   1
  -1  -1   1  466.31    2.11  -4
   1   1  -1  466.31    2.11  -3
   1   1  -1  466.31    2.11  -2
  -1  -1   1  466.31    2.11   1
  -1   0   1  254.83    1.45  -4
   0   1  -1  254.83    1.45  -3
   1   0  -1  254.83    1.45  -2
   0  -1   1  254.83    1.45   1
   0   1  -1  236.20    1.73  -3
   0  -1   1  236.20    1.73   1
  -1   1  -1 6805.41   14.19  -3
   1  -1   1 6805.41   14.19   1
   2  -1   1 1740.45    6.06  -3
  -2   1  -1 1740.45    6.06   1
  -2   1  -1 1738.90    5.58  -3
   2  -1   1 1738.90    5.58   1
   3  -1   1 1130.09    4.74  -3
  -3   1  -1 1130.09    4.74   1
  -3   1  -1 1347.69    4.92  -3
   3  -1   1 1347.69    4.92   1
   4  -1   1  796.13    4.17  -3
  -4   1  -1  796.13    4.17   1
  -4   1  -1  801.02    3.86  -3
   4  -1   1  801.02    3.86   1
   5  -1   1  443.59    3.38  -3
  -5   1  -1  443.59    3.38   1
  -5   1  -1  478.42    5.24  -3
   5  -1   1  478.42    5.24   1
  -6   1  -1  232.79    4.63  -3
   6  -1   1  232.79    4.63   1
  -7   1  -1  134.45    4.72  -3
   7  -1   1  134.45    4.72   1
  -7   0   1  105.93    4.39  -3
   7   0  -1  105.93    4.39   1
   7   0  -1  132.20    3.20  -3
  -7   0   1  132.20    3.20   1
  -6   0   1  152.21    3.94  -3
   6   0  -1  152.21    3.94   1
   6   0  -1  124.80    2.81  -3
  -6   0   1  124.80    2.81   1
  -5   0   1  252.08    2.46  -3
   5   0  -1  252.08    2.46   1
   5   0  -1  216.27    2.69  -3
  -5   0   1  216.27    2.69   1
  -4   0   1   79.42    1.58  -3
   4   0  -1   79.42    1.58   1
   4   0  -1  109.13    1.97  -3
  -4   0   1  109.13    1.97   1
  -3   0   1  274.11    1.88  -3
   3   0  -1  274.11    1.88   1
   3   0  -1  256.01    2.10  -3
  -3   0   1  256.01    2.10   1
  -2   0   1  275.90    2.22  -3
   2   0  -1  275.90    2.22   1
   0   2  -1  371.11    2.69  -4
  -2   0   1  371.11    2.69  -3
   0  -2   1  371.11    2.69  -2
   2   0  -1  371.11    2.69   1
   2   0  -1  267.42    1.77  -3
  -2   0   1  267.42    1.77   1
  -1   0   1  339.93    1.47  -3
   1   0  -1  339.93    1.47   1
   0  -1   1  348.17    1.79  -4
   1   0  -1  348.17    1.79  -3
   0   1  -1  348.17    1.79  -2
  -1   0   1  348.17    1.79   1
   0   0  -1   56.92    0.58  -4
   0   0   1   56.92    0.58  -3
   0   0   1   56.92    0.58  -2
   0   0  -1   56.92    0.58   1
   0   0   1   45.42    0.41  -4
   0   0  -1   45.42    0.41  -3
   0   0  -1   45.42    0.41  -2
   0   0   1   45.42    0.41   1
   1   0   1  308.49    1.51  -3
  -1   0  -1  308.49    1.51   1
  -1   0  -1  220.77    1.19  -3
   1   0   1  220.77    1.19   1
   2   0   1  217.77    1.36  -3
  -2   0  -1  217.77    1.36   1
  -2   0  -1  229.01    1.53  -3
   2   0   1  229.01    1.53   1
   3   0   1 1100.84    4.27  -3
  -3   0  -1 1100.84    4.27   1
  -3   0  -1 1211.56    4.53  -3
   3   0   1 1211.56    4.53   1
   4   0   1  388.32    2.64  -3
  -4   0  -1  388.32    2.64   1
  -4   0  -1  407.87    2.80  -3
   4   0   1  407.87    2.80   1
   5   0   1  516.03    3.40  -3
  -5   0  -1  516.03    3.40   1
  -5   0  -1  758.68    4.19  -3
   5   0   1  758.68    4.19   1
  -6   0  -1  442.36    5.46  -3
   6   0   1  442.36    5.46   1
  -7   0  -1  305.11    5.43  -3
   7   0   1  305.11    5.43   1
  -7   1   1  147.45    4.54  -3
   7  -1  -1  147.45    4.54   1
  -6   1   1  373.32    5.04  -3
   6  -1  -1  373.32    5.04   1
   6  -1  -1  351.54    3.73  -3
  -6   1   1  351.54    3.73   1
  -5   1   1  523.74    5.11  -3
   5  -1  -1  523.74    5.11   1
   5  -1  -1  588.13    4.22  -3
  -5   1   1  588.13    4.22   1
  -4   1   1 1336.54    7.66  -3
   4  -1  -1 1336.54    7.66   1
   4  -1  -1 1190.81    5.61  -3
  -4   1   1 1190.81    5.61   1
  -3   1   1  516.81    4.11  -3
   3  -1  -1  516.81    4.11   1
   3  -1  -1  394.51    2.85  -3
  -3   1   1  394.51    2.85   1
  -2   1   1  932.45    4.89  -3
   2  -1  -1  932.45    4.89   1
   2  -1  -1 1085.84    4.47  -3
  -2   1   1 1085.84    4.47   1
  -1   1   1 3521.98   13.73  -3
   1  -1  -1 3521.98   13.73   1
   1  -1  -1 3150.17    9.87  -3
  -1   1   1 3150.17    9.87   1
   0   1   1  369.34    2.13  -3
   0  -1  -1  369.34    2.13   1
   1   0   1  648.83    2.60  -4
   0  -1  -1  648.83    2.60  -3
  -1   0  -1  648.83    2.60  -2
   0   1   1  648.83    2.60   1
  -1  -1  -1  365.36    1.35  -4
   1   1   1  365.36    1.35  -3
   1   1   1  365.36    1.35  -2
  -1  -1  -1  365.36    1.35   1
   1   1   1  474.91    2.90  -4
  -1  -1  -1  474.91    2.90  -3
  -1  -1  -1  474.91    2.90  -2
   1   1   1  474.91    2.90   1
   2   1   1  105.17    0.81  -3
  -2  -1  -1  105.17    0.81   1
  -1  -2  -1  657.19    3.65  -4
   2   1   1  657.19    3.65  -3
   1   2   1  657.19    3.65  -2
  -2  -1  -1  657.19    3.65   1
   1   2   1  866.01    5.01  -4
  -2  -1  -1  866.01    5.01  -3
  -1  -2  -1  866.01    5.01  -2
   2   1   1  866.01    5.01   1
   3   1   1  788.70    3.28  -3
  -3  -1  -1  788.70    3.28   1
  -3  -1  -1  905.98    3.69  -3
   3   1   1  905.98    3.69   1
   4   1   1   39.94    1.44  -3
  -4  -1  -1   39.94    1.44   1
  -4  -1  -1   35.43    1.55  -3
   4   1   1   35.43    1.55   1
  -5  -1  -1   13.47    1.46  -3
   5   1   1   13.47    1.46   1
  -6  -1  -1   53.11    2.51  -3
   6   1   1   53.11    2.51   1
  -7  -1  -1  117.26    4.46  -3
   7   1   1  117.26    4.46   1
   6  -2  -1   54.61    2.74  -3
  -6   2   1   54.61    2.74   1
  -5   2   1  298.78    4.66  -3
   5  -2  -1  298.78    4.66   1
   5  -2  -1  277.91    3.34  -3
  -5   2   1  277.91    3.34   1
  -4   2   1  280.05    4.33  -3
   4  -2  -1  280.05    4.33   1
   4  -2  -1  266.59    3.10  -3
  -4   2   1  266.59    3.10   1
  -3   2   1 1008.67    6.31  -3
   3  -2  -1 1008.67    6.31   1
   3  -2  -1 1083.17    5.30  -3
  -3   2   1 1083.17    5.30   1
  -2   2   1 1379.83    6.95  -3
   2  -2  -1 1379.83    6.95   1
   2  -2  -1 1216.69    5.24  -3
  -2   2   1 1216.69    5.24   1
  -1   2   1  992.13    5.32  -3
   1  -2  -1  992.13    5.32   1
   1  -2  -1  870.49    3.85  -3
  -1   2   1  870.49    3.85   1
  -2   0  -1 4594.23   13.87  -4
   0   2   1 4594.23   13.87  -3
   2   0   1 4594.23   13.87  -2
   0  -2  -1 4594.23   13.87   1
   0   2   1 3926.09   15.13  -3
   0  -2  -1 3926.09   15.13   1
   0  -2  -1 3357.58   14.61  -3
   0   2   1 3357.58   14.61   1
   2   1   1 5343.36   21.42  -4
  -1  -2  -1 5343.36   21.42  -3
  -2  -1  -1 5343.36   21.42  -2
   1   2   1 5343.36   21.42   1
  -2  -2  -1  250.87    1.25  -4
   2   2   1  250.87    1.25  -3
   2   2   1  250.87    1.25  -2
  -2  -2  -1  250.87    1.25   1
   2   2   1  336.92    3.11  -4
  -2  -2  -1  336.92    3.11  -3
  -2  -2  -1  336.92    3.11  -2
   2   2   1  336.92    3.11   1
  -2  -3  -1  678.36    2.43  -4
   3   2   1  678.36    2.43  -3
   2   3   1  678.36    2.43  -2
  -3  -2  -1  678.36    2.43   1
   2   3   1  955.56    6.04  -4
  -3  -2  -1  955.56    6.04  -3
  -2  -3  -1  955.56    6.04  -2
   3   2   1  955.56    6.04   1
   4   2   1 1111.71    4.37  -3
  -4  -2  -1 1111.71    4.37   1
   2   4   1 1265.64    7.68  -4
  -4  -2  -1 1265.64    7.68  -3
  -2  -4  -1 1265.64    7.68  -2
   4   2   1 1265.64    7.68   1
   5   2   1  854.41    4.09  -3
  -5  -2  -1  854.41    4.09   1
  -5  -2  -1 1026.21    6.88  -3
   5   2   1 1026.21    6.88   1
  -6  -2  -1   46.73    3.03  -3
   6   2   1   46.73    3.03   1
  -7  -2  -1  206.30    4.19  -3
   7   2   1  206.30    4.19   1
   8   2   1  138.48    7.76  -3
  -8  -2  -1  138.48    7.76   1
   5  -3  -1   48.87    2.74  -3
  -5   3   1   48.87    2.74   1
  -4   3   1   92.69    3.88  -3
   4  -3  -1   92.69    3.88   1
   4  -3  -1   65.00    2.48  -3
  -4   3   1   65.00    2.48   1
  -3   3   1   20.25    3.12  -3
   3  -3  -1   20.25    3.12   1
   3  -3  -1   17.70    1.94  -3
  -3   3   1   17.70    1.94   1
  -2   3   1    7.38    2.03  -3
   2  -3  -1    7.38    2.03   1
   2  -3  -1    3.63    1.24  -3
  -2   3   1    3.63    1.24   1
  -1   3   1  279.70    3.30  -3
   1  -3  -1  279.70    3.30   1
   1  -3  -1  270.68    2.38  -3
  -1   3   1  270.68    2.38   1
   0   3   1 1140.17    3.66  -3
   0  -3  -1 1140.17    3.66   1
   0  -3  -1 1034.61    5.25  -3
   0   3   1 1034.61    5.25   1
  -3  -1  -1  175.91    1.76  -4
   1   3   1  175.91    1.76  -3
   3   1   1  175.91    1.76  -2
  -1  -3  -1  175.91    1.76   1
  -1  -3  -1  108.99    1.92  -3
   1   3   1  108.99    1.92   1
  -3  -2  -1 1820.01    6.39  -4
   2   3   1 1820.01    6.39  -3
   3   2   1 1820.01    6.39  -2
  -2  -3  -1 1820.01    6.39   1
   3   2   1 1705.10    8.59  -4
  -2  -3  -1 1705.10    8.59  -3
  -3  -2  -1 1705.10    8.59  -2
   2   3   1 1705.10    8.59   1
  -3  -3  -1  203.24    1.82  -4
   3   3   1  203.24    1.82  -3
   3   3   1  203.24    1.82  -2
  -3  -3  -1  203.24    1.82   1
   3   3   1  204.39    3.34  -4
  -3  -3  -1  204.39    3.34  -3
  -3  -3  -1  204.39    3.34  -2
   3   3   1  204.39    3.34   1
  -3  -4  -1 1790.03    5.21  -4
   4   3   1 1790.03    5.21  -3
   3   4   1 1790.03    5.21  -2
  -4  -3  -1 1790.03    5.21   1
   3   4   1 2114.86   10.98  -4
  -4  -3  -1 2114.86   10.98  -3
  -3  -4  -1 2114.86   10.98  -2
   4   3   1 2114.86   10.98   1
  -3  -5  -1  339.34    4.45  -4
   5   3   1  339.34    4.45  -3
   3   5   1  339.34    4.45  -2
  -5  -3  -1  339.34    4.45   1
   5   3   1  373.64    2.71  -3
  -5  -3  -1  373.64    2.71   1
   3   5   1  323.04    4.97  -4
  -5  -3  -1  323.04    4.97  -3
  -3  -5  -1  323.04    4.97  -2
   5   3   1  323.04    4.97   1
   6   3   1  633.96    5.63  -3
  -6  -3  -1  633.96    5.63   1
  -6  -3  -1  704.02    6.21  -3
   6   3   1  704.02    6.21   1
   7   3   1  223.50    5.04  -3
  -7  -3  -1  223.50    5.04   1
  -7  -3  -1  193.83    4.03  -3
   7   3   1  193.83    4.03   1
   8   3   1  220.36    6.21  -3
  -8  -3  -1  220.36    6.21   1
  -8  -3  -1  187.66    4.41  -3
   8   3   1  187.66    4.41   1
   3  -6   0  161.93    4.72  -4
   5  -4  -1  161.93    4.72  -3
  -3   6   0  161.93    4.72  -2
  -5   4   1  161.93    4.72   1
  -3   5   0  199.69    6.11  -4
  -4   4   1  199.69    6.11  -3
   3  -5   0  199.69    6.11  -2
   4  -4  -1  199.69    6.11   1
   4  -4  -1  147.64    3.08  -3
  -4   4   1  147.64    3.08   1
  -3   4   1  487.21    5.47  -3
   3  -4  -1  487.21    5.47   1
   3  -4  -1  399.10    3.84  -3
  -3   4   1  399.10    3.84   1
  -2   4   1  334.28    4.31  -3
   2  -4  -1  334.28    4.31   1
   2  -4  -1  273.73    3.05  -3
  -2   4   1  273.73    3.05   1
  -1   4   1  565.63    4.98  -3
   1  -4  -1  565.63    4.98   1
   1  -4  -1  563.38    3.81  -3
  -1   4   1  563.38    3.81   1
   0   4   1  784.88    3.33  -3
   0  -4  -1  784.88    3.33   1
   0  -4  -1  561.89    3.89  -3
   0   4   1  561.89    3.89   1
  -4  -1  -1   45.92    2.16  -4
   1   4   1   45.92    2.16  -3
   4   1   1   45.92    2.16  -2
  -1  -4  -1   45.92    2.16   1
  -1  -4  -1   24.89    1.76  -3
   1   4   1   24.89    1.76   1
  -4  -2  -1  478.28    3.26  -4
   2   4   1  478.28    3.26  -3
   4   2   1  478.28    3.26  -2
  -2  -4  -1  478.28    3.26   1
  -2  -4  -1  317.99    3.47  -3
   2   4   1  317.99    3.47   1
  -4  -3  -1  306.79    2.48  -4
   3   4   1  306.79    2.48  -3
   4   3   1  306.79    2.48  -2
  -3  -4  -1  306.79    2.48   1
   4   3   1  291.76    4.65  -4
  -3  -4  -1  291.76    4.65  -3
  -4  -3  -1  291.76    4.65  -2
   3   4   1  291.76    4.65   1
  -4  -4  -1    6.88    1.69  -4
   4   4   1    6.88    1.69  -3
   4   4   1    6.88    1.69  -2
  -4  -4  -1    6.88    1.69   1
   4   4   1    2.92    3.08  -4
  -4  -4  -1    2.92    3.08  -3
  -4  -4  -1    2.92    3.08  -2
   4   4   1    2.92    3.08   1
  -4  -5  -1  225.79    2.74  -4
   5   4   1  225.79    2.74  -3
   4   5   1  225.79    2.74  -2
  -5  -4  -1  225.79    2.74   1
   4   5   1  190.44    4.85  -4
  -5  -4  -1  190.44    4.85  -3
  -4  -5  -1  190.44    4.85  -2
   5   4   1  190.44    4.85   1
  -4  -6  -1  190.72    4.48  -4
   6   4   1  190.72    4.48  -3
   4   6   1  190.72    4.48  -2
  -6  -4  -1  190.72    4.48   1
   4   6   1  182.40    5.33  -4
  -6  -4  -1  182.40    5.33  -3
  -4  -6  -1  182.40    5.33  -2
   6   4   1  182.40    5.33   1
  -7  -4  -1   55.39    3.85  -3
   7   4   1   55.39    3.85   1
  -8  -4  -1   67.18    3.74  -3
   8   4   1   67.18    3.74   1
   4  -5   0  126.09    4.52  -4
   4  -5  -1  126.09    4.52  -3
  -4   5   0  126.09    4.52  -2
  -4   5   1  126.09    4.52   1
  -3   5   1  264.88    5.20  -3
   3  -5  -1  264.88    5.20   1
   3  -5  -1  231.24    3.59  -3
  -3   5   1  231.24    3.59   1
  -2   5   1  471.16    5.42  -3
   2  -5  -1  471.16    5.42   1
   2  -5  -1  407.03    3.99  -3
  -2   5   1  407.03    3.99   1
  -1   5   1  613.68    5.56  -3
   1  -5  -1  613.68    5.56   1
   1  -5  -1  446.04    3.99  -3
  -1   5   1  446.04    3.99   1
   0   5   1  754.05    3.75  -3
   0  -5  -1  754.05    3.75   1
   0  -5  -1  577.17    4.40  -3
   0   5   1  577.17    4.40   1
   1   5   1  977.58    5.31  -3
  -1  -5  -1  977.58    5.31   1
  -1  -5  -1  941.16    6.12  -3
   1   5   1  941.16    6.12   1
   2   5   1 1656.96    7.08  -3
  -2  -5  -1 1656.96    7.08   1
  -2  -5  -1 1375.23    8.10  -3
   2   5   1 1375.23    8.10   1
  -5  -3  -1  260.07    3.13  -4
   3   5   1  260.07    3.13  -3
   5   3   1  260.07    3.13  -2
  -3  -5  -1  260.07    3.13   1
  -3  -5  -1  186.31    3.39  -3
   3   5   1  186.31    3.39   1
  -5  -4  -1  838.76    4.57  -4
   4   5   1  838.76    4.57  -3
   5   4   1  838.76    4.57  -2
  -4  -5  -1  838.76    4.57   1
   5   4   1 1140.02    8.41  -4
  -4  -5  -1 1140.02    8.41  -3
  -5  -4  -1 1140.02    8.41  -2
   4   5   1 1140.02    8.41   1
  -5  -5  -1  384.07    3.40  -4
   5   5   1  384.07    3.40  -3
   5   5   1  384.07    3.40  -2
  -5  -5  -1  384.07    3.40   1
   5   5   1  416.55    5.92  -4
  -5  -5  -1  416.55    5.92  -3
  -5  -5  -1  416.55    5.92  -2
   5   5   1  416.55    5.92   1
   5   6   1  256.29    5.72  -4
  -6  -5  -1  256.29    5.72  -3
  -5  -6  -1  256.29    5.72  -2
   6   5   1  256.29    5.72   1
   5   7   1  113.75    6.16  -4
  -7  -5  -1  113.75    6.16  -3
  -5  -7  -1  113.75    6.16  -2
   7   5   1  113.75    6.16   1
  -8  -5  -1   56.80    4.59  -3
   8   5   1   56.80    4.59   1
   5  -4   0   24.18    4.30  -4
   3  -6  -1   24.18    4.30  -3
  -5   4   0   24.18    4.30  -2
  -3   6   1   24.18    4.30   1
  -2   6   1  111.39    4.25  -3
   2  -6  -1  111.39    4.25   1
   2  -6  -1  104.97    3.21  -3
  -2   6   1  104.97    3.21   1
  -1   6   1   46.48    3.50  -3
   1  -6  -1   46.48    3.50   1
   1  -6  -1   33.10    2.61  -3
  -1   6   1   33.10    2.61   1
   0   6   1  181.22    2.53  -3
   0  -6  -1  181.22    2.53   1
   1   6   1  609.16    4.70  -3
  -1  -6  -1  609.16    4.70   1
  -1  -6  -1  493.92    4.87  -3
   1   6   1  493.92    4.87   1
   2   6   1  603.95    4.49  -3
  -2  -6  -1  603.95    4.49   1
  -2  -6  -1  561.49    5.39  -3
   2   6   1  561.49    5.39   1
   3   6   1  719.02    4.62  -3
  -3  -6  -1  719.02    4.62   1
  -3  -6  -1  774.29    6.61  -3
   3   6   1  774.29    6.61   1
  -6  -4  -1  450.69    4.20  -4
   4   6   1  450.69    4.20  -3
   6   4   1  450.69    4.20  -2
  -4  -6  -1  450.69    4.20   1
  -4  -6  -1  457.82    5.54  -3
   4   6   1  457.82    5.54   1
  -6  -5  -1  322.33    3.57  -4
   5   6   1  322.33    3.57  -3
   6   5   1  322.33    3.57  -2
  -5  -6  -1  322.33    3.57   1
   6   5   1  349.03    5.96  -4
  -5  -6  -1  349.03    5.96  -3
  -6  -5  -1  349.03    5.96  -2
   5   6   1  349.03    5.96   1
   6   6   1  660.74    7.93  -4
  -6  -6  -1  660.74    7.93  -3
  -6  -6  -1  660.74    7.93  -2
   6   6   1  660.74    7.93   1
   6   7   1  365.71    6.95  -4
  -7  -6  -1  365.71    6.95  -3
  -6  -7  -1  365.71    6.95  -2
   7   6   1  365.71    6.95   1
   6  -2   0   48.93    3.86  -4
   1  -7  -1   48.93    3.86  -3
  -6   2   0   48.93    3.86  -2
  -1   7   1   48.93    3.86   1
   1   7   1   27.99    2.81  -3
  -1  -7  -1   27.99    2.81   1
   2   7   1   21.94    2.58  -3
  -2  -7  -1   21.94    2.58   1
  -2  -7  -1   23.10    3.27  -3
   2   7   1   23.10    3.27   1
   3   7   1   93.15    2.68  -3
  -3  -7  -1   93.15    2.68   1
  -3  -7  -1   98.91    3.84  -3
   3   7   1   98.91    3.84   1
   4   7   1    7.24    2.03  -3
  -4  -7  -1    7.24    2.03   1
  -4  -7  -1   10.47    2.90  -3
   4   7   1   10.47    2.90   1
  -7  -5  -1  150.88    3.83  -4
   5   7   1  150.88    3.83  -3
   7   5   1  150.88    3.83  -2
  -5  -7  -1  150.88    3.83   1
   7   5   1  168.05    5.92  -4
  -5  -7  -1  168.05    5.92  -3
  -7  -5  -1  168.05    5.92  -2
   5   7   1  168.05    5.92   1
   7   6   1  149.60    5.83  -4
  -6  -7  -1  149.60    5.83  -3
  -7  -6  -1  149.60    5.83  -2
   6   7   1  149.60    5.83   1
   7   7   1  168.84    6.49  -4
  -7  -7  -1  168.84    6.49  -3
  -7  -7  -1  168.84    6.49  -2
   7   7   1  168.84    6.49   1
   1   8   1  204.06    3.83  -3
  -1  -8  -1  204.06    3.83   1
   2   8   1   81.29    2.73  -3
  -2  -8  -1   81.29    2.73   1
   3   8   1  247.35    3.65  -3
  -3  -8  -1  247.35    3.65   1
  -3  -8  -1  255.02    5.23  -3
   3   8   1  255.02    5.23   1
   4   8   1  115.23    3.00  -3
  -4  -8  -1  115.23    3.00   1
  -4  -8  -1  135.21    4.86  -3
   4   8   1  135.21    4.86   1
   5   8   1  128.97    3.27  -3
  -5  -8  -1  128.97    3.27   1
   8   6   1   47.02    6.31  -4
  -6  -8  -1   47.02    6.31  -3
  -8  -6  -1   47.02    6.31  -2
   6   8   1   47.02    6.31   1
  -5  -8   2   23.52    3.81  -3
   5   8  -2   23.52    3.81   1
   4   8  -2   14.65    2.83  -3
  -4  -8   2   14.65    2.83   1
  -3  -8   2   12.23    3.14  -3
   3   8  -2   12.23    3.14   1
   3   8  -2    9.60    2.59  -3
  -3  -8   2    9.60    2.59   1
  -2  -8   2   54.77    4.46  -3
   2   8  -2   54.77    4.46   1
   2   8  -2   41.67    3.13  -3
  -2  -8   2   41.67    3.13   1
   1   8  -2   60.40    3.18  -3
  -1  -8   2   60.40    3.18   1
   7   7  -2  293.67    7.66  -4
  -7  -7   2  293.67    7.66  -3
  -7  -7   2  293.67    7.66  -2
   7   7  -2  293.67    7.66   1
  -7  -7   2  287.25    4.88  -4
   7   7  -2  287.25    4.88  -3
   7   7  -2  287.25    4.88  -2
  -7  -7   2  287.25    4.88   1
   7   6  -2  228.95    6.67  -4
  -6  -7   2  228.95    6.67  -3
  -7  -6   2  228.95    6.67  -2
   6   7  -2  228.95    6.67   1
  -7  -6   2  237.83    4.92  -4
   6   7  -2  237.83    4.92  -3
   7   6  -2  237.83    4.92  -2
  -6  -7   2  237.83    4.92   1
   7   5  -2  207.99    5.97  -4
  -5  -7   2  207.99    5.97  -3
  -7  -5   2  207.99    5.97  -2
   5   7  -2  207.99    5.97   1
  -7  -5   2  259.14    5.08  -4
   5   7  -2  259.14    5.08  -3
   7   5  -2  259.14    5.08  -2
  -5  -7   2  259.14    5.08   1
  -4  -7   2  302.17    5.01  -3
   4   7  -2  302.17    5.01   1
   4   7  -2  278.85    3.82  -3
  -4  -7   2  278.85    3.82   1
  -3  -7   2  268.71    4.86  -3
   3   7  -2  268.71    4.86   1
   3   7  -2  199.32    3.45  -3
  -3  -7   2  199.32    3.45   1
  -2  -7   2   69.44    3.71  -3
   2   7  -2   69.44    3.71   1
   2   7  -2   85.74    3.13  -3
  -2  -7   2   85.74    3.13   1
  -1  -7   2  117.53    4.23  -3
   1   7  -2  117.53    4.23   1
   1   7  -2  110.76    3.17  -3
  -1  -7   2  110.76    3.17   1
   0   7  -2   23.55    2.85  -3
   0  -7   2   23.55    2.85   1
   6   7  -2  220.41    6.67  -4
  -7  -6   2  220.41    6.67  -3
  -6  -7   2  220.41    6.67  -2
   7   6  -2  220.41    6.67   1
  -6  -7   2  228.65    4.44  -4
   7   6  -2  228.65    4.44  -3
   6   7  -2  228.65    4.44  -2
  -7  -6   2  228.65    4.44   1
   6   6  -2  364.12    6.90  -4
  -6  -6   2  364.12    6.90  -3
  -6  -6   2  364.12    6.90  -2
   6   6  -2  364.12    6.90   1
  -6  -6   2  296.85    4.12  -4
   6   6  -2  296.85    4.12  -3
   6   6  -2  296.85    4.12  -2
  -6  -6   2  296.85    4.12   1
   6   5  -2  183.91    5.56  -4
  -5  -6   2  183.91    5.56  -3
  -6  -5   2  183.91    5.56  -2
   5   6  -2  183.91    5.56   1
  -6  -5   2  230.74    4.32  -4
   5   6  -2  230.74    4.32  -3
   6   5  -2  230.74    4.32  -2
  -5  -6   2  230.74    4.32   1
  -4  -6   2  814.28    6.99  -3
   4   6  -2  814.28    6.99   1
  -6  -4   2  942.59    6.72  -4
   4   6  -2  942.59    6.72  -3
   6   4  -2  942.59    6.72  -2
  -4  -6   2  942.59    6.72   1
  -3  -6   2  371.80    4.90  -3
   3   6  -2  371.80    4.90   1
   3   6  -2  306.31    3.47  -3
  -3  -6   2  306.31    3.47   1
  -2  -6   2  562.39    5.76  -3
   2   6  -2  562.39    5.76   1
   2   6  -2  513.93    4.30  -3
  -2  -6   2  513.93    4.30   1
  -1  -6   2  258.74    4.26  -3
   1   6  -2  258.74    4.26   1
   1   6  -2  186.15    3.08  -3
  -1  -6   2  186.15    3.08   1
   0  -6   2  291.66    4.43  -3
   0   6  -2  291.66    4.43   1
   0   6  -2  323.12    3.74  -3
   0  -6   2  323.12    3.74   1
  -1   6  -2  340.60    4.07  -3
   1  -6   2  340.60    4.07   1
   5  -3  -3  158.04    4.48  -4
   2  -6   2  158.04    4.48  -3
  -5   3   3  158.04    4.48  -2
  -2   6  -2  158.04    4.48   1
   5   7  -2   59.53    6.08  -4
  -7  -5   2   59.53    6.08  -3
  -5  -7   2   59.53    6.08  -2
   7   5  -2   59.53    6.08   1
  -5  -7   2   48.17    4.15  -4
   7   5  -2   48.17    4.15  -3
   5   7  -2   48.17    4.15  -2
  -7  -5   2   48.17    4.15   1
   5   6  -2  295.02    6.10  -4
  -6  -5   2  295.02    6.10  -3
  -5  -6   2  295.02    6.10  -2
   6   5  -2  295.02    6.10   1
  -5  -6   2  258.09    3.83  -4
   6   5  -2  258.09    3.83  -3
   5   6  -2  258.09    3.83  -2
  -6  -5   2  258.09    3.83   1
   5   5  -2   65.16    4.41  -4
  -5  -5   2   65.16    4.41  -3
  -5  -5   2   65.16    4.41  -2
   5   5  -2   65.16    4.41   1
  -5  -5   2   50.93    2.67  -4
   5   5  -2   50.93    2.67  -3
   5   5  -2   50.93    2.67  -2
  -5  -5   2   50.93    2.67   1
   5   4  -2   76.76    4.47  -4
  -4  -5   2   76.76    4.47  -3
  -5  -4   2   76.76    4.47  -2
   4   5  -2   76.76    4.47   1
  -5  -4   2  118.03    3.13  -4
   4   5  -2  118.03    3.13  -3
   5   4  -2  118.03    3.13  -2
  -4  -5   2  118.03    3.13   1
  -3  -5   2  369.82    4.56  -3
   3   5  -2  369.82    4.56   1
  -5  -3   2  551.93    4.75  -4
   3   5  -2  551.93    4.75  -3
   5   3  -2  551.93    4.75  -2
  -3  -5   2  551.93    4.75   1
  -2  -5   2  313.03    4.02  -3
   2   5  -2  313.03    4.02   1
   2   5  -2  234.47    2.82  -3
  -2  -5   2  234.47    2.82   1
  -1  -5   2  248.01    3.62  -3
   1   5  -2  248.01    3.62   1
   1   5  -2  233.10    2.87  -3
  -1  -5   2  233.10    2.87   1
   0  -5   2  241.17    3.56  -3
   0   5  -2  241.17    3.56   1
   0   5  -2  213.00    2.97  -3
   0  -5   2  213.00    2.97   1
   1  -5   2  269.25    3.71  -3
  -1   5  -2  269.25    3.71   1
  -1   5  -2  277.81    3.33  -3
   1  -5   2  277.81    3.33   1
  -2   5  -2  235.59    3.93  -3
   2  -5   2  235.59    3.93   1
   3  -5   2  109.89    2.89  -3
  -3   5  -2  109.89    2.89   1
   4  -5   2  137.36    3.50  -3
  -4   5  -2  137.36    3.50   1
  -8  -4   2  295.33    5.49  -3
   8   4  -2  295.33    5.49   1
  -7  -4   2  598.67    6.51  -3
   7   4  -2  598.67    6.51   1
  -4  -7   2  499.31    5.51  -4
   7   4  -2  499.31    5.51  -3
   4   7  -2  499.31    5.51  -2
  -7  -4   2  499.31    5.51   1
   4   6  -2  673.75    7.65  -4
  -6  -4   2  673.75    7.65  -3
  -4  -6   2  673.75    7.65  -2
   6   4  -2  673.75    7.65   1
  -4  -6   2  696.30    5.38  -4
   6   4  -2  696.30    5.38  -3
   4   6  -2  696.30    5.38  -2
  -6  -4   2  696.30    5.38   1
   4   5  -2  743.54    7.07  -4
  -5  -4   2  743.54    7.07  -3
  -4  -5   2  743.54    7.07  -2
   5   4  -2  743.54    7.07   1
  -4  -5   2  595.85    4.27  -4
   5   4  -2  595.85    4.27  -3
   4   5  -2  595.85    4.27  -2
  -5  -4   2  595.85    4.27   1
   4   4  -2 1088.42    7.91  -4
  -4  -4   2 1088.42    7.91  -3
  -4  -4   2 1088.42    7.91  -2
   4   4  -2 1088.42    7.91   1
  -4  -4   2  897.16    4.91  -4
   4   4  -2  897.16    4.91  -3
   4   4  -2  897.16    4.91  -2
  -4  -4   2  897.16    4.91   1
   4   3  -2  646.79    5.86  -4
  -3  -4   2  646.79    5.86  -3
  -4  -3   2  646.79    5.86  -2
   3   4  -2  646.79    5.86   1
  -4  -3   2  533.45    3.87  -4
   3   4  -2  533.45    3.87  -3
   4   3  -2  533.45    3.87  -2
  -3  -4   2  533.45    3.87   1
  -2  -4   2  178.51    3.02  -3
   2   4  -2  178.51    3.02   1
  -4  -2   2  186.41    3.00  -4
   2   4  -2  186.41    3.00  -3
   4   2  -2  186.41    3.00  -2
  -2  -4   2  186.41    3.00   1
  -1  -4   2  258.05    3.15  -3
   1   4  -2  258.05    3.15   1
   1   4  -2  227.85    2.42  -3
  -1  -4   2  227.85    2.42   1
   0  -4   2   19.43    1.96  -3
   0   4  -2   19.43    1.96   1
   0   4  -2   35.13    1.87  -3
   0  -4   2   35.13    1.87   1
  -1   4  -2   16.42    1.92  -3
   1  -4   2   16.42    1.92   1
   2  -4   2   92.26    2.73  -3
  -2   4  -2   92.26    2.73   1
  -2   4  -2   96.04    1.78  -3
   2  -4   2   96.04    1.78   1
   3  -4   2    5.68    1.75  -3
  -3   4  -2    5.68    1.75   1
  -3   4  -2    3.82    2.63  -3
   3  -4   2    3.82    2.63   1
   4  -4   2   61.72    2.73  -3
  -4   4  -2   61.72    2.73   1
  -7  -3   2  141.43    3.81  -3
   7   3  -2  141.43    3.81   1
   7   3  -2  135.38    3.28  -3
  -7  -3   2  135.38    3.28   1
  -6  -3   2  440.30    5.02  -3
   6   3  -2  440.30    5.02   1
  -3  -6   2  463.12    4.81  -4
   6   3  -2  463.12    4.81  -3
   3   6  -2  463.12    4.81  -2
  -6  -3   2  463.12    4.81   1
   3   5  -2 1264.10    8.79  -4
  -5  -3   2 1264.10    8.79  -3
  -3  -5   2 1264.10    8.79  -2
   5   3  -2 1264.10    8.79   1
  -3  -5   2 1081.22    5.89  -4
   5   3  -2 1081.22    5.89  -3
   3   5  -2 1081.22    5.89  -2
  -5  -3   2 1081.22    5.89   1
   3   4  -2 1209.99    7.95  -4
  -4  -3   2 1209.99    7.95  -3
  -3  -4   2 1209.99    7.95  -2
   4   3  -2 1209.99    7.95   1
  -3  -4   2 1067.19    5.16  -4
   4   3  -2 1067.19    5.16  -3
   3   4  -2 1067.19    5.16  -2
  -4  -3   2 1067.19    5.16   1
   3   3  -2 1891.00   10.01  -4
  -3  -3   2 1891.00   10.01  -3
  -3  -3   2 1891.00   10.01  -2
   3   3  -2 1891.00   10.01   1
  -3  -3   2 1486.33    6.06  -4
   3   3  -2 1486.33    6.06  -3
   3   3  -2 1486.33    6.06  -2
  -3  -3   2 1486.33    6.06   1
   3   2  -2 1579.18    8.36  -4
  -2  -3   2 1579.18    8.36  -3
  -3  -2   2 1579.18    8.36  -2
   2   3  -2 1579.18    8.36   1
  -3  -2   2 1293.89    5.49  -4
   2   3  -2 1293.89    5.49  -3
   3   2  -2 1293.89    5.49  -2
  -2  -3   2 1293.89    5.49   1
  -1  -3   2 2348.41   10.45  -3
   1   3  -2 2348.41   10.45   1
  -3  -1   2 3016.28   10.19  -4
   1   3  -2 3016.28   10.19  -3
   3   1  -2 3016.28   10.19  -2
  -1  -3   2 3016.28   10.19   1
   0  -3   2 1988.26    9.35  -3
   0   3  -2 1988.26    9.35   1
   0   3  -2 1806.98    6.83  -3
   0  -3   2 1806.98    6.83   1
  -1   3  -2  636.90    3.60  -3
   1  -3   2  636.90    3.60   1
  -2   3  -2  424.45    2.07  -3
   2  -3   2  424.45    2.07   1
   3  -3   2   89.26    2.07  -3
  -3   3  -2   89.26    2.07   1
  -3   3  -2  101.60    2.11  -3
   3  -3   2  101.60    2.11   1
   4  -3   2  151.83    2.72  -3
  -4   3  -2  151.83    2.72   1
  -4   3  -2  133.03    3.62  -3
   4  -3   2  133.03    3.62   1
   5  -3   2    1.72    1.99  -3
  -5   3  -2    1.72    1.99   1
   7   2  -2    6.85    2.24  -3
  -7  -2   2    6.85    2.24   1
  -6  -2   2   20.22    1.97  -3
   6   2  -2   20.22    1.97   1
   6   2  -2   21.87    2.45  -3
  -6  -2   2   21.87    2.45   1
  -5  -2   2  178.46    2.28  -3
   5   2  -2  178.46    2.28   1
   5   2  -2  178.09    2.68  -3
  -5  -2   2  178.09    2.68   1
   2   4  -2  174.19    3.69  -4
  -4  -2   2  174.19    3.69  -3
  -2  -4   2  174.19    3.69  -2
   4   2  -2  174.19    3.69   1
  -2  -4   2  152.82    2.74  -4
   4   2  -2  152.82    2.74  -3
   2   4  -2  152.82    2.74  -2
  -4  -2   2  152.82    2.74   1
   2   3  -2  311.97    3.71  -4
  -3  -2   2  311.97    3.71  -3
  -2  -3   2  311.97    3.71  -2
   3   2  -2  311.97    3.71   1
  -2  -3   2  356.86    2.69  -4
   3   2  -2  356.86    2.69  -3
   2   3  -2  356.86    2.69  -2
  -3  -2   2  356.86    2.69   1
   2   2  -2 1117.46    6.18  -4
  -2  -2   2 1117.46    6.18  -3
  -2  -2   2 1117.46    6.18  -2
   2   2  -2 1117.46    6.18   1
  -2  -2   2  904.93    3.99  -4
   2   2  -2  904.93    3.99  -3
   2   2  -2  904.93    3.99  -2
  -2  -2   2  904.93    3.99   1
  -1  -2   2 1088.14    5.55  -3
   1   2  -2 1088.14    5.55   1
  -2  -1   2 1038.08    4.28  -4
   1   2  -2 1038.08    4.28  -3
   2   1  -2 1038.08    4.28  -2
  -1  -2   2 1038.08    4.28   1
  -2   0   2 1956.85    6.75  -4
   0   2  -2 1956.85    6.75  -3
   2   0  -2 1956.85    6.75  -2
   0  -2   2 1956.85    6.75   1
  -1   2  -2  569.50    2.32  -3
   1  -2   2  569.50    2.32   1
  -2   2  -2 1032.41    3.01  -3
   2  -2   2 1032.41    3.01   1
   3  -2   2  633.34    3.60  -3
  -3   2  -2  633.34    3.60   1
  -3   2  -2  672.78    3.60  -3
   3  -2   2  672.78    3.60   1
   4  -2   2  400.48    3.19  -3
  -4   2  -2  400.48    3.19   1
  -4   2  -2  504.24    3.46  -3
   4  -2   2  504.24    3.46   1
   5  -2   2  300.78    3.21  -3
  -5   2  -2  300.78    3.21   1
  -5   2  -2  291.88    4.73  -3
   5  -2   2  291.88    4.73   1
  -7  -1   2  288.11    5.12  -3
   7   1  -2  288.11    5.12   1
   7   1  -2  270.94    3.63  -3
  -7  -1   2  270.94    3.63   1
  -6  -1   2  134.05    3.63  -3
   6   1  -2  134.05    3.63   1
   6   1  -2  131.57    2.73  -3
  -6  -1   2  131.57    2.73   1
  -5  -1   2  521.36    3.24  -3
   5   1  -2  521.36    3.24   1
   5   1  -2  465.41    3.72  -3
  -5  -1   2  465.41    3.72   1
  -4  -1   2  392.38    2.49  -3
   4   1  -2  392.38    2.49   1
   4   1  -2  354.30    2.96  -3
  -4  -1   2  354.30    2.96   1
  -3  -1   2  806.34    4.51  -3
   3   1  -2  806.34    4.51   1
   1   3  -2 1006.28    5.92  -4
  -3  -1   2 1006.28    5.92  -3
  -1  -3   2 1006.28    5.92  -2
   3   1  -2 1006.28    5.92   1
  -1  -3   2 1097.26    4.96  -4
   3   1  -2 1097.26    4.96  -3
   1   3  -2 1097.26    4.96  -2
  -3  -1   2 1097.26    4.96   1
   1   2  -2  151.25    2.07  -4
  -2  -1   2  151.25    2.07  -3
  -1  -2   2  151.25    2.07  -2
   2   1  -2  151.25    2.07   1
  -1  -2   2  196.10    1.76  -4
   2   1  -2  196.10    1.76  -3
   1   2  -2  196.10    1.76  -2
  -2  -1   2  196.10    1.76   1
   1   1  -2   24.10    1.16  -4
  -1  -1   2   24.10    1.16  -3
  -1  -1   2   24.10    1.16  -2
   1   1  -2   24.10    1.16   1
  -1  -1   2   18.83    0.85  -4
   1   1  -2   18.83    0.85  -3
   1   1  -2   18.83    0.85  -2
  -1  -1   2   18.83    0.85   1
  -1   0   2  226.61    1.55  -4
   0   1  -2  226.61    1.55  -3
   1   0  -2  226.61    1.55  -2
   0  -1   2  226.61    1.55   1
   0   1  -2   82.20    1.36  -3
   0  -1   2   82.20    1.36   1
  -1   1  -2  115.00    0.81  -3
   1  -1   2  115.00    0.81   1
  -2   1  -2  176.70    1.62  -3
   2  -1   2  176.70    1.62   1
   3  -1   2  158.03    1.76  -3
  -3   1  -2  158.03    1.76   1
  -3   1  -2  118.24    1.81  -3
   3  -1   2  118.24    1.81   1
   4  -1   2  194.83    2.18  -3
  -4   1  -2  194.83    2.18   1
  -4   1  -2  198.04    2.37  -3
   4  -1   2  198.04    2.37   1
   5  -1   2  208.31    2.46  -3
  -5   1  -2  208.31    2.46   1
  -5   1  -2  272.99    3.02  -3
   5  -1   2  272.99    3.02   1
  -6   1  -2  102.32    4.30  -3
   6  -1   2  102.32    4.30   1
  -7   1  -2   86.64    4.85  -3
   7  -1   2   86.64    4.85   1
  -7   0   2  200.45    4.45  -3
   7   0  -2  200.45    4.45   1
   7   0  -2  209.86    3.62  -3
  -7   0   2  209.86    3.62   1
  -6   0   2  170.47    4.03  -3
   6   0  -2  170.47    4.03   1
   6   0  -2  147.70    3.02  -3
  -6   0   2  147.70    3.02   1
  -5   0   2  390.43    4.42  -3
   5   0  -2  390.43    4.42   1
   5   0  -2  440.34    3.66  -3
  -5   0   2  440.34    3.66   1
  -4   0   2 1388.07    5.10  -3
   4   0  -2 1388.07    5.10   1
   4   0  -2 1236.92    5.65  -3
  -4   0   2 1236.92    5.65   1
  -3   0   2 1824.96    5.83  -3
   3   0  -2 1824.96    5.83   1
   3   0  -2 1724.26    6.55  -3
  -3   0   2 1724.26    6.55   1
  -2   0   2 2244.36    6.74  -3
   2   0  -2 2244.36    6.74   1
   2   0  -2 1725.90    6.18  -3
  -2   0   2 1725.90    6.18   1
  -1   0   2 1428.51    4.51  -3
   1   0  -2 1428.51    4.51   1
   0  -1   2 1452.43    5.17  -4
   1   0  -2 1452.43    5.17  -3
   0   1  -2 1452.43    5.17  -2
  -1   0   2 1452.43    5.17   1
   0   0  -2 5673.62   23.70  -4
   0   0   2 5673.62   23.70  -3
   0   0   2 5673.62   23.70  -2
   0   0  -2 5673.62   23.70   1
   0   0   2 5952.55   15.26  -4
   0   0  -2 5952.55   15.26  -3
   0   0  -2 5952.55   15.26  -2
   0   0   2 5952.55   15.26   1
   0  -1  -2  675.41    3.62  -4
   1   0   2  675.41    3.62  -3
   0   1   2  675.41    3.62  -2
  -1   0  -2  675.41    3.62   1
   0   1   2  271.21    1.41  -4
  -1   0  -2  271.21    1.41  -3
   0  -1  -2  271.21    1.41  -2
   1   0   2  271.21    1.41   1
  -1   0  -2  664.76    3.68  -3
   1   0   2  664.76    3.68   1
   2   0   2 1617.74    5.57  -3
  -2   0  -2 1617.74    5.57   1
  -2   0  -2 1852.67    8.48  -3
   2   0   2 1852.67    8.48   1
   3   0   2  101.79    1.22  -3
  -3   0  -2  101.79    1.22   1
  -3   0  -2   69.39    1.48  -3
   3   0   2   69.39    1.48   1
   4   0   2  116.95    1.61  -3
  -4   0  -2  116.95    1.61   1
  -4   0  -2  159.81    2.14  -3
   4   0   2  159.81    2.14   1
   5   0   2   73.33    1.77  -3
  -5   0  -2   73.33    1.77   1
  -5   0  -2   91.89    2.37  -3
   5   0   2   91.89    2.37   1
  -6   0  -2   12.20    2.09  -3
   6   0   2   12.20    2.09   1
  -7   0  -2   15.46    3.85  -3
   7   0   2   15.46    3.85   1
  -6   1   2   11.26    3.02  -3
   6  -1  -2   11.26    3.02   1
   6  -1  -2    4.36    2.05  -3
  -6   1   2    4.36    2.05   1
  -5   1   2   28.03    3.02  -3
   5  -1  -2   28.03    3.02   1
   5  -1  -2   19.57    2.13  -3
  -5   1   2   19.57    2.13   1
  -4   1   2  166.72    3.57  -3
   4  -1  -2  166.72    3.57   1
   4  -1  -2  182.48    2.49  -3
  -4   1   2  182.48    2.49   1
  -3   1   2  274.30    3.25  -3
   3  -1  -2  274.30    3.25   1
   3  -1  -2  229.68    2.29  -3
  -3   1   2  229.68    2.29   1
  -2   1   2 1847.87    8.39  -3
   2  -1  -2 1847.87    8.39   1
   2  -1  -2 1666.71    6.20  -3
  -2   1   2 1666.71    6.20   1
  -1   1   2 1915.72    8.05  -3
   1  -1  -2 1915.72    8.05   1
   1  -1   2 1482.75    5.35  -4
   1  -1  -2 1482.75    5.35  -3
  -1   1  -2 1482.75    5.35  -2
  -1   1   2 1482.75    5.35   1
   0   1   2  129.28    1.39  -3
   0  -1  -2  129.28    1.39   1
   1   0   2  353.97    1.40  -4
   0  -1  -2  353.97    1.40  -3
  -1   0  -2  353.97    1.40  -2
   0   1   2  353.97    1.40   1
  -1  -1  -2 9051.62   35.12  -4
   1   1   2 9051.62   35.12  -3
   1   1   2 9051.62   35.12  -2
  -1  -1  -2 9051.62   35.12   1
   1   1   2 9999.99   40.94  -4
  -1  -1  -2 9999.99   40.94  -3
  -1  -1  -2 9999.99   40.94  -2
   1   1   2 9999.99   40.94   1
  -1  -2  -2 5008.97   19.02  -4
   2   1   2 5008.97   19.02  -3
   1   2   2 5008.97   19.02  -2
  -2  -1  -2 5008.97   19.02   1
   1   2   2 5482.81   21.51  -4
  -2  -1  -2 5482.81   21.51  -3
  -1  -2  -2 5482.81   21.51  -2
   2   1   2 5482.81   21.51   1
   3   1   2 1092.11    3.98  -3
  -3  -1  -2 1092.11    3.98   1
  -3  -1  -2 1238.13    6.55  -3
   3   1   2 1238.13    6.55   1
   4   1   2  476.58    2.60  -3
  -4  -1  -2  476.58    2.60   1
  -4  -1  -2  622.13    4.80  -3
   4   1   2  622.13    4.80   1
   5   1   2  890.31    4.19  -3
  -5  -1  -2  890.31    4.19   1
  -5  -1  -2 1045.09    7.28  -3
   5   1   2 1045.09    7.28   1
  -6  -1  -2  401.66    5.22  -3
   6   1   2  401.66    5.22   1
  -7  -1  -2  120.04    4.60  -3
   7   1   2  120.04    4.60   1
  -6   2   2   50.21    3.71  -3
   6  -2  -2   50.21    3.71   1
   6  -2  -2   70.35    2.91  -3
  -6   2   2   70.35    2.91   1
  -5   2   2  119.27    4.03  -3
   5  -2  -2  119.27    4.03   1
   5  -2  -2  121.75    2.87  -3
  -5   2   2  121.75    2.87   1
  -4   2   2  277.14    4.44  -3
   4  -2  -2  277.14    4.44   1
   4  -2  -2  276.32    3.19  -3
  -4   2   2  276.32    3.19   1
  -3   2   2   79.91    2.97  -3
   3  -2  -2   79.91    2.97   1
   3  -2  -2   78.86    2.15  -3
  -3   2   2   78.86    2.15   1
  -2   2   2   19.68    2.42  -3
   2  -2  -2   19.68    2.42   1
   2  -2  -2   13.09    1.43  -3
  -2   2   2   13.09    1.43   1
  -1   2   2  159.19    2.30  -3
   1  -2  -2  159.19    2.30   1
   1  -2  -2  144.86    1.68  -3
  -1   2   2  144.86    1.68   1
   0   2   2   20.74    1.43  -3
   0  -2  -2   20.74    1.43   1
   2   0   2  227.17    1.39  -4
   0  -2  -2  227.17    1.39  -3
  -2   0  -2  227.17    1.39  -2
   0   2   2  227.17    1.39   1
  -2  -1  -2 1748.47    4.63  -4
   1   2   2 1748.47    4.63  -3
   2   1   2 1748.47    4.63  -2
  -1  -2  -2 1748.47    4.63   1
   2   1   2 1951.23    8.85  -4
  -1  -2  -2 1951.23    8.85  -3
  -2  -1  -2 1951.23    8.85  -2
   1   2   2 1951.23    8.85   1
  -2  -2  -2  145.85    0.96  -4
   2   2   2  145.85    0.96  -3
   2   2   2  145.85    0.96  -2
  -2  -2  -2  145.85    0.96   1
   2   2   2  166.32    2.44  -4
  -2  -2  -2  166.32    2.44  -3
  -2  -2  -2  166.32    2.44  -2
   2   2   2  166.32    2.44   1
  -2  -3  -2 1019.17    3.10  -4
   3   2   2 1019.17    3.10  -3
   2   3   2 1019.17    3.10  -2
  -3  -2  -2 1019.17    3.10   1
   2   3   2 1422.47    7.74  -4
  -3  -2  -2 1422.47    7.74  -3
  -2  -3  -2 1422.47    7.74  -2
   3   2   2 1422.47    7.74   1
  -2  -4  -2  897.45    5.99  -4
   4   2   2  897.45    5.99  -3
   2   4   2  897.45    5.99  -2
  -4  -2  -2  897.45    5.99   1
   4   2   2  812.97    3.34  -3
  -4  -2  -2  812.97    3.34   1
  -4  -2  -2  875.47    6.07  -3
   4   2   2  875.47    6.07   1
   5   2   2  549.01    5.09  -3
  -5  -2  -2  549.01    5.09   1
  -5  -2  -2  678.69    5.78  -3
   5   2   2  678.69    5.78   1
   6   2   2  563.39    6.60  -3
  -6  -2  -2  563.39    6.60   1
  -6  -2  -2  517.16    5.28  -3
   6   2   2  517.16    5.28   1
   7   2   2  333.89    6.98  -3
  -7  -2  -2  333.89    6.98   1
  -7  -2  -2  299.88    5.36  -3
   7   2   2  299.88    5.36   1
   8   2   2  230.23    6.92  -3
  -8  -2  -2  230.23    6.92   1
  -5   3   2  140.02    4.54  -3
   5  -3  -2  140.02    4.54   1
   5  -3  -2  135.42    3.13  -3
  -5   3   2  135.42    3.13   1
  -4   3   2  439.39    5.51  -3
   4  -3  -2  439.39    5.51   1
   4  -3  -2  440.30    4.13  -3
  -4   3   2  440.30    4.13   1
  -3   3   2  348.34    4.66  -3
   3  -3  -2  348.34    4.66   1
   3  -3  -2  314.38    3.23  -3
  -3   3   2  314.38    3.23   1
  -2   3   2  594.58    5.22  -3
   2  -3  -2  594.58    5.22   1
   2  -3  -2  519.03    3.63  -3
  -2   3   2  519.03    3.63   1
  -1   3   2 1044.70    6.15  -3
   1  -3  -2 1044.70    6.15   1
   1  -3  -2  883.06    4.40  -3
  -1   3   2  883.06    4.40   1
   0   3   2  591.74    4.03  -3
   0  -3  -2  591.74    4.03   1
   3   0   2  652.63    3.60  -4
   0  -3  -2  652.63    3.60  -3
  -3   0  -2  652.63    3.60  -2
   0   3   2  652.63    3.60   1
  -1  -3  -2 1052.62    5.59  -3
   1   3   2 1052.62    5.59   1
  -3  -2  -2  244.77    1.53  -4
   2   3   2  244.77    1.53  -3
   3   2   2  244.77    1.53  -2
  -2  -3  -2  244.77    1.53   1
   3   2   2  193.27    3.37  -4
  -2  -3  -2  193.27    3.37  -3
  -3  -2  -2  193.27    3.37  -2
   2   3   2  193.27    3.37   1
  -3  -3  -2  710.21    2.52  -4
   3   3   2  710.21    2.52  -3
   3   3   2  710.21    2.52  -2
  -3  -3  -2  710.21    2.52   1
   3   3   2  906.21    6.20  -4
  -3  -3  -2  906.21    6.20  -3
  -3  -3  -2  906.21    6.20  -2
   3   3   2  906.21    6.20   1
  -3  -4  -2  445.36    2.23  -4
   4   3   2  445.36    2.23  -3
   3   4   2  445.36    2.23  -2
  -4  -3  -2  445.36    2.23   1
   3   4   2  453.52    5.07  -4
  -4  -3  -2  453.52    5.07  -3
  -3  -4  -2  453.52    5.07  -2
   4   3   2  453.52    5.07   1
  -3  -5  -2   29.03    3.63  -4
   5   3   2   29.03    3.63  -3
   3   5   2   29.03    3.63  -2
  -5  -3  -2   29.03    3.63   1
   3   5   2   35.04    4.36  -4
  -5  -3  -2   35.04    4.36  -3
  -3  -5  -2   35.04    4.36  -2
   5   3   2   35.04    4.36   1
   6   3   2   17.88    3.12  -3
  -6  -3  -2   17.88    3.12   1
  -6  -3  -2   10.70    2.11  -3
   6   3   2   10.70    2.11   1
   7   3   2   63.06    4.52  -3
  -7  -3  -2   63.06    4.52   1
  -7  -3  -2   60.43    3.46  -3
   7   3   2   60.43    3.46   1
   8   3   2   35.06    5.40  -3
  -8  -3  -2   35.06    5.40   1
  -8  -3  -2   50.23    4.10  -3
   8   3   2   50.23    4.10   1
   3  -6   1   84.38    4.48  -4
   5  -4  -2   84.38    4.48  -3
  -3   6  -1   84.38    4.48  -2
  -5   4   2   84.38    4.48   1
  -4   4   2   63.73    4.53  -3
   4  -4  -2   63.73    4.53   1
   4  -4  -2   46.06    2.62  -3
  -4   4   2   46.06    2.62   1
  -3   4   2  144.40    4.23  -3
   3  -4  -2  144.40    4.23   1
   3  -4  -2  111.83    2.67  -3
  -3   4   2  111.83    2.67   1
  -2   4   2  333.18    4.69  -3
   2  -4  -2  333.18    4.69   1
   2  -4  -2  288.79    3.18  -3
  -2   4   2  288.79    3.18   1
  -1   4   2  599.93    5.33  -3
   1  -4  -2  599.93    5.33   1
   1  -4  -2  475.66    3.56  -3
  -1   4   2  475.66    3.56   1
   0   4   2  938.56    5.60  -3
   0  -4  -2  938.56    5.60   1
   0  -4  -2  766.80    3.09  -3
   0   4   2  766.80    3.09   1
  -4  -1  -2  750.54    4.12  -4
   1   4   2  750.54    4.12  -3
   4   1   2  750.54    4.12  -2
  -1  -4  -2  750.54    4.12   1
   1   4   2  615.01    4.17  -3
  -1  -4  -2  615.01    4.17   1
  -1  -4  -2  647.98    4.52  -3
   1   4   2  647.98    4.52   1
  -2  -4  -2 1488.23    7.99  -3
   2   4   2 1488.23    7.99   1
  -4  -3  -2 1093.53    4.75  -4
   3   4   2 1093.53    4.75  -3
   4   3   2 1093.53    4.75  -2
  -3  -4  -2 1093.53    4.75   1
   4   3   2 1054.64    7.02  -4
  -3  -4  -2 1054.64    7.02  -3
  -4  -3  -2 1054.64    7.02  -2
   3   4   2 1054.64    7.02   1
  -4  -4  -2  628.96    2.67  -4
   4   4   2  628.96    2.67  -3
   4   4   2  628.96    2.67  -2
  -4  -4  -2  628.96    2.67   1
   4   4   2  733.74    6.33  -4
  -4  -4  -2  733.74    6.33  -3
  -4  -4  -2  733.74    6.33  -2
   4   4   2  733.74    6.33   1
  -4  -5  -2 1236.62    4.38  -4
   5   4   2 1236.62    4.38  -3
   4   5   2 1236.62    4.38  -2
  -5  -4  -2 1236.62    4.38   1
   4   5   2 1238.88    8.74  -4
  -5  -4  -2 1238.88    8.74  -3
  -4  -5  -2 1238.88    8.74  -2
   5   4   2 1238.88    8.74   1
  -4  -6  -2  293.56    5.57  -4
   6   4   2  293.56    5.57  -3
   4   6   2  293.56    5.57  -2
  -6  -4  -2  293.56    5.57   1
   4   6   2  339.79    5.99  -4
  -6  -4  -2  339.79    5.99  -3
  -4  -6  -2  339.79    5.99  -2
   6   4   2  339.79    5.99   1
  -4  -7  -2  110.27    5.49  -4
   7   4   2  110.27    5.49  -3
   4   7   2  110.27    5.49  -2
  -7  -4  -2  110.27    5.49   1
  -7  -4  -2   58.00    3.81  -3
   7   4   2   58.00    3.81   1
   8   4   2  122.57    5.62  -3
  -8  -4  -2  122.57    5.62   1
  -8  -4  -2  113.81    4.26  -3
   8   4   2  113.81    4.26   1
   4  -5   1   48.07    4.33  -4
   4  -5  -2   48.07    4.33  -3
  -4   5  -1   48.07    4.33  -2
  -4   5   2   48.07    4.33   1
  -3   5   2   21.73    3.65  -3
   3  -5  -2   21.73    3.65   1
   3  -5  -2   15.52    2.24  -3
  -3   5   2   15.52    2.24   1
  -2   5   2   54.62    3.90  -3
   2  -5  -2   54.62    3.90   1
   2  -5  -2   38.08    2.48  -3
  -2   5   2   38.08    2.48   1
  -1   5   2   14.41    2.99  -3
   1  -5  -2   14.41    2.99   1
   1  -5  -2   18.95    2.23  -3
  -1   5   2   18.95    2.23   1
   0   5   2   56.83    3.01  -3
   0  -5  -2   56.83    3.01   1
   0  -5  -2   53.38    2.24  -3
   0   5   2   53.38    2.24   1
   1   5   2   50.53    1.57  -3
  -1  -5  -2   50.53    1.57   1
  -1  -5  -2   86.11    2.55  -3
   1   5   2   86.11    2.55   1
  -5  -2  -2  377.44    3.56  -4
   2   5   2  377.44    3.56  -3
   5   2   2  377.44    3.56  -2
  -2  -5  -2  377.44    3.56   1
  -2  -5  -2  246.49    3.60  -3
   2   5   2  246.49    3.60   1
  -5  -3  -2  233.82    3.12  -4
   3   5   2  233.82    3.12  -3
   5   3   2  233.82    3.12  -2
  -3  -5  -2  233.82    3.12   1
  -3  -5  -2  184.08    3.33  -3
   3   5   2  184.08    3.33   1
  -5  -4  -2 1067.25    5.05  -4
   4   5   2 1067.25    5.05  -3
   5   4   2 1067.25    5.05  -2
  -4  -5  -2 1067.25    5.05   1
   5   4   2 1169.64    8.38  -4
  -4  -5  -2 1169.64    8.38  -3
  -5  -4  -2 1169.64    8.38  -2
   4   5   2 1169.64    8.38   1
  -5  -5  -2  827.36    4.30  -4
   5   5   2  827.36    4.30  -3
   5   5   2  827.36    4.30  -2
  -5  -5  -2  827.36    4.30   1
   5   5   2  947.87    8.06  -4
  -5  -5  -2  947.87    8.06  -3
  -5  -5  -2  947.87    8.06  -2
   5   5   2  947.87    8.06   1
   5   6   2  164.09    5.28  -4
  -6  -5  -2  164.09    5.28  -3
  -5  -6  -2  164.09    5.28  -2
   6   5   2  164.09    5.28   1
   5   7   2  586.05    7.95  -4
  -7  -5  -2  586.05    7.95  -3
  -5  -7  -2  586.05    7.95  -2
   7   5   2  586.05    7.95   1
  -8  -5  -2  244.46    5.50  -3
   8   5   2  244.46    5.50   1
  -5   4  -1  275.30    7.45  -4
  -3   6   2  275.30    7.45  -3
   5  -4   1  275.30    7.45  -2
   3  -6  -2  275.30    7.45   1
   5  -4   1  230.61    5.04  -4
   3  -6  -2  230.61    5.04  -3
  -5   4  -1  230.61    5.04  -2
  -3   6   2  230.61    5.04   1
  -5   3  -1  208.72    6.55  -4
  -2   6   2  208.72    6.55  -3
   5  -3   1  208.72    6.55  -2
   2  -6  -2  208.72    6.55   1
   2  -6  -2  131.38    3.41  -3
  -2   6   2  131.38    3.41   1
  -1   6   2  206.50    4.69  -3
   1  -6  -2  206.50    4.69   1
   1  -6  -2  211.54    3.45  -3
  -1   6   2  211.54    3.45   1
   0   6   2  300.38    4.60  -3
   0  -6  -2  300.38    4.60   1
   0  -6  -2  259.57    3.45  -3
   0   6   2  259.57    3.45   1
   1   6   2  163.80    2.26  -3
  -1  -6  -2  163.80    2.26   1
   2   6   2  170.14    2.87  -3
  -2  -6  -2  170.14    2.87   1
  -2  -6  -2  144.19    3.48  -3
   2   6   2  144.19    3.48   1
  -6  -3  -2  129.96    3.56  -4
   3   6   2  129.96    3.56  -3
   6   3   2  129.96    3.56  -2
  -3  -6  -2  129.96    3.56   1
  -3  -6  -2  121.23    3.59  -3
   3   6   2  121.23    3.59   1
  -6  -4  -2   56.32    2.75  -4
   4   6   2   56.32    2.75  -3
   6   4   2   56.32    2.75  -2
  -4  -6  -2   56.32    2.75   1
  -4  -6  -2    7.35    2.36  -3
   4   6   2    7.35    2.36   1
   6   5   2   32.30    4.71  -4
  -5  -6  -2   32.30    4.71  -3
  -6  -5  -2   32.30    4.71  -2
   5   6   2   32.30    4.71   1
   6   6   2  150.01    5.35  -4
  -6  -6  -2  150.01    5.35  -3
  -6  -6  -2  150.01    5.35  -2
   6   6   2  150.01    5.35   1
   6   7   2   86.59    5.93  -4
  -7  -6  -2   86.59    5.93  -3
  -6  -7  -2   86.59    5.93  -2
   7   6   2   86.59    5.93   1
   6  -2   1  118.04    4.73  -4
   1  -7  -2  118.04    4.73  -3
  -6   2  -1  118.04    4.73  -2
  -1   7   2  118.04    4.73   1
   0  -7  -2  167.37    3.43  -3
   0   7   2  167.37    3.43   1
   1   7   2  295.49    3.84  -3
  -1  -7  -2  295.49    3.84   1
   3   7   2  203.93    3.09  -3
  -3  -7  -2  203.93    3.09   1
  -3  -7  -2  197.49    4.38  -3
   3   7   2  197.49    4.38   1
   4   7   2  295.24    3.33  -3
  -4  -7  -2  295.24    3.33   1
  -4  -7  -2  352.59    5.17  -3
   4   7   2  352.59    5.17   1
   7   5   2  464.32    6.98  -4
  -5  -7  -2  464.32    6.98  -3
  -7  -5  -2  464.32    6.98  -2
   5   7   2  464.32    6.98   1
   7   6   2  219.11    6.00  -4
  -6  -7  -2  219.11    6.00  -3
  -7  -6  -2  219.11    6.00  -2
   6   7   2  219.11    6.00   1
   7   7   2  123.41    6.27  -4
  -7  -7  -2  123.41    6.27  -3
  -7  -7  -2  123.41    6.27  -2
   7   7   2  123.41    6.27   1
   3   8   2  149.68    3.33  -3
  -3  -8  -2  149.68    3.33   1
   4   8   2   72.18    2.72  -3
  -4  -8  -2   72.18    2.72   1
  -4  -8  -2  113.36    4.40  -3
   4   8   2  113.36    4.40   1
   5   8   2  118.21    2.91  -3
  -5  -8  -2  118.21    2.91   1
  -5  -8  -2  142.54    4.55  -3
   5   8   2  142.54    4.55   1
   8   6   2  337.19    7.32  -4
  -6  -8  -2  337.19    7.32  -3
  -8  -6  -2  337.19    7.32  -2
   6   8   2  337.19    7.32   1
  -5  -8   3  340.35    5.88  -3
   5   8  -3  340.35    5.88   1
   5   8  -3  411.62    4.93  -3
  -5  -8   3  411.62    4.93   1
  -4  -8   3  113.42    4.41  -3
   4   8  -3  113.42    4.41   1
   4   8  -3  137.59    3.80  -3
  -4  -8   3  137.59    3.80   1
  -3  -8   3  233.84    5.46  -3
   3   8  -3  233.84    5.46   1
   3   8  -3  164.41    3.85  -3
  -3  -8   3  164.41    3.85   1
  -2  -8   3  233.08    5.49  -3
   2   8  -3  233.08    5.49   1
   2   8  -3  180.46    3.84  -3
  -2  -8   3  180.46    3.84   1
   7   6  -3  157.22    6.43  -4
  -6  -7   3  157.22    6.43  -3
  -7  -6   3  157.22    6.43  -2
   6   7  -3  157.22    6.43   1
  -7  -6   3  185.81    5.14  -4
   6   7  -3  185.81    5.14  -3
   7   6  -3  185.81    5.14  -2
  -6  -7   3  185.81    5.14   1
   7   5  -3  152.05    5.86  -4
  -5  -7   3  152.05    5.86  -3
  -7  -5   3  152.05    5.86  -2
   5   7  -3  152.05    5.86   1
  -7  -5   3  293.71    5.73  -4
   5   7  -3  293.71    5.73  -3
   7   5  -3  293.71    5.73  -2
  -5  -7   3  293.71    5.73   1
  -4  -7   3  143.04    4.33  -3
   4   7  -3  143.04    4.33   1
   4   7  -3  127.03    3.39  -3
  -4  -7   3  127.03    3.39   1
  -3  -7   3  410.48    5.78  -3
   3   7  -3  410.48    5.78   1
   3   7  -3  383.16    4.31  -3
  -3  -7   3  383.16    4.31   1
  -2  -7   3  273.25    5.08  -3
   2   7  -3  273.25    5.08   1
   2   7  -3  205.72    3.64  -3
  -2  -7   3  205.72    3.64   1
  -1  -7   3  291.34    5.27  -3
   1   7  -3  291.34    5.27   1
   1   7  -3  235.53    3.55  -3
  -1  -7   3  235.53    3.55   1
   0   7  -3  204.13    3.64  -3
   0  -7   3  204.13    3.64   1
   6   7  -3   91.09    6.15  -4
  -7  -6   3   91.09    6.15  -3
  -6  -7   3   91.09    6.15  -2
   7   6  -3   91.09    6.15   1
  -6  -7   3  111.42    4.05  -4
   7   6  -3  111.42    4.05  -3
   6   7  -3  111.42    4.05  -2
  -7  -6   3  111.42    4.05   1
   6   6  -3   16.06    5.04  -4
  -6  -6   3   16.06    5.04  -3
  -6  -6   3   16.06    5.04  -2
   6   6  -3   16.06    5.04   1
  -6  -6   3   20.53    3.32  -4
   6   6  -3   20.53    3.32  -3
   6   6  -3   20.53    3.32  -2
  -6  -6   3   20.53    3.32   1
   6   5  -3  304.01    6.12  -4
  -5  -6   3  304.01    6.12  -3
  -6  -5   3  304.01    6.12  -2
   5   6  -3  304.01    6.12   1
  -6  -5   3  313.42    4.67  -4
   5   6  -3  313.42    4.67  -3
   6   5  -3  313.42    4.67  -2
  -5  -6   3  313.42    4.67   1
  -4  -6   3   36.26    3.43  -3
   4   6  -3   36.26    3.43   1
  -6  -4   3   60.40    4.19  -4
   4   6  -3   60.40    4.19  -3
   6   4  -3   60.40    4.19  -2
  -4  -6   3   60.40    4.19   1
  -3  -6   3  101.80    3.83  -3
   3   6  -3  101.80    3.83   1
   3   6  -3   90.44    2.86  -3
  -3  -6   3   90.44    2.86   1
  -2  -6   3   91.84    3.54  -3
   2   6  -3   91.84    3.54   1
   2   6  -3   92.74    2.72  -3
  -2  -6   3   92.74    2.72   1
  -1  -6   3  150.68    3.82  -3
   1   6  -3  150.68    3.82   1
   1   6  -3  137.94    2.96  -3
  -1  -6   3  137.94    2.96   1
   0  -6   3   20.25    3.11  -3
   0   6  -3   20.25    3.11   1
   0   6  -3   24.39    2.57  -3
   0  -6   3   24.39    2.57   1
  -1   6  -3  145.36    2.87  -3
   1  -6   3  145.36    2.87   1
   5   7  -3  246.97    6.86  -4
  -7  -5   3  246.97    6.86  -3
  -5  -7   3  246.97    6.86  -2
   7   5  -3  246.97    6.86   1
  -5  -7   3  236.69    4.91  -4
   7   5  -3  236.69    4.91  -3
   5   7  -3  236.69    4.91  -2
  -7  -5   3  236.69    4.91   1
   5   6  -3  533.68    7.07  -4
  -6  -5   3  533.68    7.07  -3
  -5  -6   3  533.68    7.07  -2
   6   5  -3  533.68    7.07   1
  -5  -6   3  472.18    4.67  -4
   6   5  -3  472.18    4.67  -3
   5   6  -3  472.18    4.67  -2
  -6  -5   3  472.18    4.67   1
   5   5  -3  261.65    5.46  -4
  -5  -5   3  261.65    5.46  -3
  -5  -5   3  261.65    5.46  -2
   5   5  -3  261.65    5.46   1
  -5  -5   3  254.44    3.58  -4
   5   5  -3  254.44    3.58  -3
   5   5  -3  254.44    3.58  -2
  -5  -5   3  254.44    3.58   1
   5   4  -3  917.73    7.80  -4
  -4  -5   3  917.73    7.80  -3
  -5  -4   3  917.73    7.80  -2
   4   5  -3  917.73    7.80   1
  -5  -4   3  880.55    5.63  -4
   4   5  -3  880.55    5.63  -3
   5   4  -3  880.55    5.63  -2
  -4  -5   3  880.55    5.63   1
  -3  -5   3  919.12    7.04  -3
   3   5  -3  919.12    7.04   1
  -5  -3   3  830.50    5.78  -4
   3   5  -3  830.50    5.78  -3
   5   3  -3  830.50    5.78  -2
  -3  -5   3  830.50    5.78   1
  -2  -5   3  215.17    3.79  -3
   2   5  -3  215.17    3.79   1
   2   5  -3  187.02    2.79  -3
  -2  -5   3  187.02    2.79   1
  -1  -5   3  456.35    4.75  -3
   1   5  -3  456.35    4.75   1
   1   5  -3  427.78    3.70  -3
  -1  -5   3  427.78    3.70   1
   0  -5   3  225.01    3.66  -3
   0   5  -3  225.01    3.66   1
   0   5  -3  186.55    2.90  -3
   0  -5   3  186.55    2.90   1
   1  -5   3  123.48    3.31  -3
  -1   5  -3  123.48    3.31   1
  -1   5  -3  103.62    2.66  -3
   1  -5   3  103.62    2.66   1
  -2   5  -3    5.75    1.94  -3
   2  -5   3    5.75    1.94   1
   3  -5   3    5.70    2.14  -3
  -3   5  -3    5.70    2.14   1
  -7  -4   3   93.82    3.88  -3
   7   4  -3   93.82    3.88   1
  -4  -7   3  121.92    4.90  -4
   7   4  -3  121.92    4.90  -3
   4   7  -3  121.92    4.90  -2
  -7  -4   3  121.92    4.90   1
   4   6  -3  263.12    5.96  -4
  -6  -4   3  263.12    5.96  -3
  -4  -6   3  263.12    5.96  -2
   6   4  -3  263.12    5.96   1
  -4  -6   3  153.02    4.00  -4
   6   4  -3  153.02    4.00  -3
   4   6  -3  153.02    4.00  -2
  -6  -4   3  153.02    4.00   1
   4   5  -3  237.20    4.94  -4
  -5  -4   3  237.20    4.94  -3
  -4  -5   3  237.20    4.94  -2
   5   4  -3  237.20    4.94   1
  -4  -5   3  267.72    3.46  -4
   5   4  -3  267.72    3.46  -3
   4   5  -3  267.72    3.46  -2
  -5  -4   3  267.72    3.46   1
   4   4  -3 1111.15    8.11  -4
  -4  -4   3 1111.15    8.11  -3
  -4  -4   3 1111.15    8.11  -2
   4   4  -3 1111.15    8.11   1
  -4  -4   3  894.54    5.09  -4
   4   4  -3  894.54    5.09  -3
   4   4  -3  894.54    5.09  -2
  -4  -4   3  894.54    5.09   1
   4   3  -3  604.42    5.74  -4
  -3  -4   3  604.42    5.74  -3
  -4  -3   3  604.42    5.74  -2
   3   4  -3  604.42    5.74   1
  -4  -3   3  517.07    4.00  -4
   3   4  -3  517.07    4.00  -3
   4   3  -3  517.07    4.00  -2
  -3  -4   3  517.07    4.00   1
  -2  -4   3  926.46    6.24  -3
   2   4  -3  926.46    6.24   1
  -4  -2   3  966.53    5.47  -4
   2   4  -3  966.53    5.47  -3
   4   2  -3  966.53    5.47  -2
  -2  -4   3  966.53    5.47   1
  -1  -4   3  508.33    4.32  -3
   1   4  -3  508.33    4.32   1
   1   4  -3  515.81    3.57  -3
  -1  -4   3  515.81    3.57   1
   0  -4   3  772.36    5.61  -3
   0   4  -3  772.36    5.61   1
   0   4  -3  817.95    4.60  -3
   0  -4   3  817.95    4.60   1
   1  -4   3 1397.81    8.12  -3
  -1   4  -3 1397.81    8.12   1
  -1   4  -3 1435.29    6.51  -3
   1  -4   3 1435.29    6.51   1
  -2   4  -3  388.47    3.57  -3
   2  -4   3  388.47    3.57   1
   3  -4   3  291.26    3.36  -3
  -3   4  -3  291.26    3.36   1
  -3   4  -3  332.01    4.68  -3
   3  -4   3  332.01    4.68   1
   4  -4   3  109.88    2.93  -3
  -4   4  -3  109.88    2.93   1
  -7  -3   3   20.51    2.81  -3
   7   3  -3   20.51    2.81   1
   7   3  -3   29.78    3.19  -3
  -7  -3   3   29.78    3.19   1
  -6  -3   3   50.05    3.16  -3
   6   3  -3   50.05    3.16   1
  -3  -6   3   50.30    4.04  -4
   6   3  -3   50.30    4.04  -3
   3   6  -3   50.30    4.04  -2
  -6  -3   3   50.30    4.04   1
   3   5  -3  156.38    4.66  -4
  -5  -3   3  156.38    4.66  -3
  -3  -5   3  156.38    4.66  -2
   5   3  -3  156.38    4.66   1
  -3  -5   3  226.49    3.78  -4
   5   3  -3  226.49    3.78  -3
   3   5  -3  226.49    3.78  -2
  -5  -3   3  226.49    3.78   1
   3   4  -3   70.85    3.52  -4
  -4  -3   3   70.85    3.52  -3
  -3  -4   3   70.85    3.52  -2
   4   3  -3   70.85    3.52   1
  -3  -4   3  105.13    2.45  -4
   4   3  -3  105.13    2.45  -3
   3   4  -3  105.13    2.45  -2
  -4  -3   3  105.13    2.45   1
   3   3  -3  229.30    3.58  -4
  -3  -3   3  229.30    3.58  -3
  -3  -3   3  229.30    3.58  -2
   3   3  -3  229.30    3.58   1
  -3  -3   3  184.31    2.37  -4
   3   3  -3  184.31    2.37  -3
   3   3  -3  184.31    2.37  -2
  -3  -3   3  184.31    2.37   1
   3   2  -3  273.47    3.65  -4
  -2  -3   3  273.47    3.65  -3
  -3  -2   3  273.47    3.65  -2
   2   3  -3  273.47    3.65   1
  -3  -2   3  240.29    2.64  -4
   2   3  -3  240.29    2.64  -3
   3   2  -3  240.29    2.64  -2
  -2  -3   3  240.29    2.64   1
  -1  -3   3   54.54    1.95  -3
   1   3  -3   54.54    1.95   1
  -3  -1   3  158.74    2.52  -4
   1   3  -3  158.74    2.52  -3
   3   1  -3  158.74    2.52  -2
  -1  -3   3  158.74    2.52   1
   0  -3   3  719.75    4.97  -3
   0   3  -3  719.75    4.97   1
   0   3  -3  695.57    3.74  -3
   0  -3   3  695.57    3.74   1
  -1   3  -3  212.11    1.86  -3
   1  -3   3  212.11    1.86   1
  -2   3  -3  714.24    2.74  -3
   2  -3   3  714.24    2.74   1
   3  -3   3  279.17    2.88  -3
  -3   3  -3  279.17    2.88   1
  -3   3  -3  291.58    2.91  -3
   3  -3   3  291.58    2.91   1
   4  -3   3  281.38    3.17  -3
  -4   3  -3  281.38    3.17   1
  -4   3  -3  339.92    4.88  -3
   4  -3   3  339.92    4.88   1
   7   2  -3  363.60    4.30  -3
  -7  -2   3  363.60    4.30   1
  -6  -2   3  576.09    5.23  -3
   6   2  -3  576.09    5.23   1
   6   2  -3  579.91    4.71  -3
  -6  -2   3  579.91    4.71   1
  -5  -2   3  362.65    4.19  -3
   5   2  -3  362.65    4.19   1
   5   2  -3  444.00    3.88  -3
  -5  -2   3  444.00    3.88   1
   2   4  -3  671.49    5.72  -4
  -4  -2   3  671.49    5.72  -3
  -2  -4   3  671.49    5.72  -2
   4   2  -3  671.49    5.72   1
  -2  -4   3  600.73    4.34  -4
   4   2  -3  600.73    4.34  -3
   2   4  -3  600.73    4.34  -2
  -4  -2   3  600.73    4.34   1
   2   3  -3  676.46    5.18  -4
  -3  -2   3  676.46    5.18  -3
  -2  -3   3  676.46    5.18  -2
   3   2  -3  676.46    5.18   1
  -2  -3   3  499.82    3.31  -4
   3   2  -3  499.82    3.31  -3
   2   3  -3  499.82    3.31  -2
  -3  -2   3  499.82    3.31   1
   2   2  -3 1102.34    6.18  -4
  -2  -2   3 1102.34    6.18  -3
  -2  -2   3 1102.34    6.18  -2
   2   2  -3 1102.34    6.18   1
  -2  -2   3  914.14    4.26  -4
   2   2  -3  914.14    4.26  -3
   2   2  -3  914.14    4.26  -2
  -2  -2   3  914.14    4.26   1
  -1  -2   3   71.67    1.79  -3
   1   2  -3   71.67    1.79   1
  -2  -1   3  227.25    2.18  -4
   1   2  -3  227.25    2.18  -3
   2   1  -3  227.25    2.18  -2
  -1  -2   3  227.25    2.18   1
   0   2  -3  568.77    4.00  -3
   0  -2   3  568.77    4.00   1
  -2   0   3  588.09    3.33  -4
   0   2  -3  588.09    3.33  -3
   2   0  -3  588.09    3.33  -2
   0  -2   3  588.09    3.33   1
  -1   2  -3    7.04    0.65  -3
   1  -2   3    7.04    0.65   1
  -2   2  -3   45.45    1.01  -3
   2  -2   3   45.45    1.01   1
  -3   2  -3   10.52    1.37  -3
   3  -2   3   10.52    1.37   1
   4  -2   3    7.48    1.45  -3
  -4   2  -3    7.48    1.45   1
  -4   2  -3   11.56    1.63  -3
   4  -2   3   11.56    1.63   1
  -5   2  -3  118.76    4.23  -3
   5  -2   3  118.76    4.23   1
  -7  -1   3   52.21    3.61  -3
   7   1  -3   52.21    3.61   1
   7   1  -3   38.94    2.76  -3
  -7  -1   3   38.94    2.76   1
  -6  -1   3  422.76    4.87  -3
   6   1  -3  422.76    4.87   1
   6   1  -3  403.36    3.89  -3
  -6  -1   3  403.36    3.89   1
  -5  -1   3  404.45    2.85  -3
   5   1  -3  404.45    2.85   1
   5   1  -3  342.48    3.35  -3
  -5  -1   3  342.48    3.35   1
  -4  -1   3  569.43    3.06  -3
   4   1  -3  569.43    3.06   1
   4   1  -3  566.34    3.83  -3
  -4  -1   3  566.34    3.83   1
  -3  -1   3 1158.85    6.44  -3
   3   1  -3 1158.85    6.44   1
  -1  -3   3 1037.23    5.14  -4
   3   1  -3 1037.23    5.14  -3
   1   3  -3 1037.23    5.14  -2
  -3  -1   3 1037.23    5.14   1
   1   2  -3  951.81    5.24  -4
  -2  -1   3  951.81    5.24  -3
  -1  -2   3  951.81    5.24  -2
   2   1  -3  951.81    5.24   1
  -1  -2   3  880.80    4.10  -4
   2   1  -3  880.80    4.10  -3
   1   2  -3  880.80    4.10  -2
  -2  -1   3  880.80    4.10   1
   1   1  -3 3010.47   12.72  -4
  -1  -1   3 3010.47   12.72  -3
  -1  -1   3 3010.47   12.72  -2
   1   1  -3 3010.47   12.72   1
  -1  -1   3 2276.40    7.60  -4
   1   1  -3 2276.40    7.60  -3
   1   1  -3 2276.40    7.60  -2
  -1  -1   3 2276.40    7.60   1
   0   1  -3 2083.93    9.20  -3
   0  -1   3 2083.93    9.20   1
  -1   0   3 1957.46    6.62  -4
   0   1  -3 1957.46    6.62  -3
   1   0  -3 1957.46    6.62  -2
   0  -1   3 1957.46    6.62   1
   1  -1   3  542.12    3.52  -3
  -1   1  -3  542.12    3.52   1
  -1   1  -3  550.45    3.85  -3
   1  -1   3  550.45    3.85   1
  -1   1   3  517.72    2.59  -4
  -1   1  -3  517.72    2.59  -3
   1  -1  -3  517.72    2.59  -2
   1  -1   3  517.72    2.59   1
  -2   1  -3 1069.45    2.91  -3
   2  -1   3 1069.45    2.91   1
   3  -1   3  546.34    2.89  -3
  -3   1  -3  546.34    2.89   1
  -3   1  -3  594.53    3.31  -3
   3  -1   3  594.53    3.31   1
   4  -1   3  189.07    2.04  -3
  -4   1  -3  189.07    2.04   1
  -4   1  -3  191.02    2.50  -3
   4  -1   3  191.02    2.50   1
  -5   1  -3   80.00    2.56  -3
   5  -1   3   80.00    2.56   1
  -6   1  -3   37.50    4.22  -3
   6  -1   3   37.50    4.22   1
  -7   0   3   48.78    3.88  -3
   7   0  -3   48.78    3.88   1
   7   0  -3   12.73    2.36  -3
  -7   0   3   12.73    2.36   1
  -6   0   3   36.81    3.38  -3
   6   0  -3   36.81    3.38   1
   6   0  -3   31.71    2.69  -3
  -6   0   3   31.71    2.69   1
  -5   0   3    5.38    2.58  -3
   5   0  -3    5.38    2.58   1
   5   0  -3    1.84    1.71  -3
  -5   0   3    1.84    1.71   1
  -4   0   3   59.31    1.58  -3
   4   0  -3   59.31    1.58   1
   4   0  -3   56.35    2.02  -3
  -4   0   3   56.35    2.02   1
  -3   0   3   45.80    1.17  -3
   3   0  -3   45.80    1.17   1
   3   0  -3   24.41    1.45  -3
  -3   0   3   24.41    1.45   1
  -2   0   3   81.71    1.19  -3
   2   0  -3   81.71    1.19   1
   0  -2   3  166.64    2.08  -4
   2   0  -3  166.64    2.08  -3
   0   2  -3  166.64    2.08  -2
  -2   0   3  166.64    2.08   1
  -1   0   3 1164.68    5.32  -3
   1   0  -3 1164.68    5.32   1
   0  -1   3 1131.38    4.42  -4
   1   0  -3 1131.38    4.42  -3
   0   1  -3 1131.38    4.42  -2
  -1   0   3 1131.38    4.42   1
   0   0  -3  592.47    3.18  -4
   0   0   3  592.47    3.18  -3
   0   0   3  592.47    3.18  -2
   0   0  -3  592.47    3.18   1
   0  -1  -3  270.39    2.52  -4
   1   0   3  270.39    2.52  -3
   0   1   3  270.39    2.52  -2
  -1   0  -3  270.39    2.52   1
   0   1   3  222.38    1.31  -4
  -1   0  -3  222.38    1.31  -3
   0  -1  -3  222.38    1.31  -2
   1   0   3  222.38    1.31   1
  -1   0  -3  239.01    2.30  -3
   1   0   3  239.01    2.30   1
   0  -2  -3  709.49    4.79  -4
   2   0   3  709.49    4.79  -3
   0   2   3  709.49    4.79  -2
  -2   0  -3  709.49    4.79   1
  -2   0  -3 1188.55    6.30  -3
   2   0   3 1188.55    6.30   1
   3   0   3 1176.82    4.26  -3
  -3   0  -3 1176.82    4.26   1
  -3   0  -3 1251.65    6.90  -3
   3   0   3 1251.65    6.90   1
   4   0   3  643.09    3.04  -3
  -4   0  -3  643.09    3.04   1
  -4   0  -3  845.16    5.80  -3
   4   0   3  845.16    5.80   1
  -5   0  -3  478.50    4.95  -3
   5   0   3  478.50    4.95   1
  -6   0  -3  309.14    4.75  -3
   6   0   3  309.14    4.75   1
  -6   1   3  270.21    4.73  -3
   6  -1  -3  270.21    4.73   1
   6  -1  -3  265.98    3.74  -3
  -6   1   3  265.98    3.74   1
  -5   1   3  184.67    4.18  -3
   5  -1  -3  184.67    4.18   1
   5  -1  -3  115.70    2.79  -3
  -5   1   3  115.70    2.79   1
  -4   1   3  604.59    5.11  -3
   4  -1  -3  604.59    5.11   1
   4  -1  -3  537.83    3.95  -3
  -4   1   3  537.83    3.95   1
  -3   1   3  285.05    3.50  -3
   3  -1  -3  285.05    3.50   1
   3  -1  -3  243.62    2.53  -3
  -3   1   3  243.62    2.53   1
  -2   1   3  379.44    3.39  -3
   2  -1  -3  379.44    3.39   1
   2  -1  -3  338.54    2.45  -3
  -2   1   3  338.54    2.45   1
  -1   1   3    4.51    1.34  -3
   1  -1  -3    4.51    1.34   1
   1  -1   3   78.31    1.53  -4
   1  -1  -3   78.31    1.53  -3
  -1   1  -3   78.31    1.53  -2
  -1   1   3   78.31    1.53   1
  -1   0  -3  409.71    2.85  -4
   0   1   3  409.71    2.85  -3
   1   0   3  409.71    2.85  -2
   0  -1  -3  409.71    2.85   1
   1   0   3  504.09    1.83  -4
   0  -1  -3  504.09    1.83  -3
  -1   0  -3  504.09    1.83  -2
   0   1   3  504.09    1.83   1
  -1  -1  -3   28.83    1.45  -4
   1   1   3   28.83    1.45  -3
   1   1   3   28.83    1.45  -2
  -1  -1  -3   28.83    1.45   1
  -1  -1  -3   18.13    0.53  -3
   1   1   3   18.13    0.53   1
   1   1   3   32.54    1.45  -4
  -1  -1  -3   32.54    1.45  -3
  -1  -1  -3   32.54    1.45  -2
   1   1   3   32.54    1.45   1
  -1  -2  -3  433.46    3.43  -4
   2   1   3  433.46    3.43  -3
   1   2   3  433.46    3.43  -2
  -2  -1  -3  433.46    3.43   1
   1   2   3  464.47    3.56  -4
  -2  -1  -3  464.47    3.56  -3
  -1  -2  -3  464.47    3.56  -2
   2   1   3  464.47    3.56   1
  -1  -3  -3  174.22    3.12  -4
   3   1   3  174.22    3.12  -3
   1   3   3  174.22    3.12  -2
  -3  -1  -3  174.22    3.12   1
  -3  -1  -3   63.26    2.14  -3
   3   1   3   63.26    2.14   1
   4   1   3   56.53    3.19  -3
  -4  -1  -3   56.53    3.19   1
  -4  -1  -3   55.57    2.60  -3
   4   1   3   55.57    2.60   1
   5   1   3  293.67    5.39  -3
  -5  -1  -3  293.67    5.39   1
  -5  -1  -3  290.64    4.27  -3
   5   1   3  290.64    4.27   1
   6   1   3  269.78    6.34  -3
  -6  -1  -3  269.78    6.34   1
  -6  -1  -3  271.33    4.76  -3
   6   1   3  271.33    4.76   1
   7   1   3  154.07    7.49  -3
  -7  -1  -3  154.07    7.49   1
  -7  -1  -3  164.41    4.90  -3
   7   1   3  164.41    4.90   1
  -6   2   3  101.12    4.30  -3
   6  -2  -3  101.12    4.30   1
   6  -2  -3  109.61    3.31  -3
  -6   2   3  109.61    3.31   1
  -5   2   3  487.28    5.95  -3
   5  -2  -3  487.28    5.95   1
   5  -2  -3  366.77    4.04  -3
  -5   2   3  366.77    4.04   1
  -4   2   3  395.15    4.87  -3
   4  -2  -3  395.15    4.87   1
   4  -2  -3  408.72    3.82  -3
  -4   2   3  408.72    3.82   1
  -3   2   3 1668.75    8.95  -3
   3  -2  -3 1668.75    8.95   1
   3  -2  -3 1365.16    6.40  -3
  -3   2   3 1365.16    6.40   1
  -2   2   3  698.82    5.19  -3
   2  -2  -3  698.82    5.19   1
   2  -2  -3  513.18    3.44  -3
  -2   2   3  513.18    3.44   1
  -1   2   3  885.35    5.12  -3
   1  -2  -3  885.35    5.12   1
   1  -2  -3  826.34    4.01  -3
  -1   2   3  826.34    4.01   1
   0   2   3  963.99    5.01  -3
   0  -2  -3  963.99    5.01   1
   2   0   3  976.04    3.18  -4
   0  -2  -3  976.04    3.18  -3
  -2   0  -3  976.04    3.18  -2
   0   2   3  976.04    3.18   1
  -2  -1  -3 2343.89    9.96  -4
   1   2   3 2343.89    9.96  -3
   2   1   3 2343.89    9.96  -2
  -1  -2  -3 2343.89    9.96   1
   2   1   3 2324.50    6.03  -4
  -1  -2  -3 2324.50    6.03  -3
  -2  -1  -3 2324.50    6.03  -2
   1   2   3 2324.50    6.03   1
  -2  -2  -3  262.51    2.71  -4
   2   2   3  262.51    2.71  -3
   2   2   3  262.51    2.71  -2
  -2  -2  -3  262.51    2.71   1
   2   2   3  313.71    3.11  -4
  -2  -2  -3  313.71    3.11  -3
  -2  -2  -3  313.71    3.11  -2
   2   2   3  313.71    3.11   1
  -2  -3  -3  621.15    4.65  -4
   3   2   3  621.15    4.65  -3
   2   3   3  621.15    4.65  -2
  -3  -2  -3  621.15    4.65   1
   2   3   3  795.92    5.66  -4
  -3  -2  -3  795.92    5.66  -3
  -2  -3  -3  795.92    5.66  -2
   3   2   3  795.92    5.66   1
  -2  -4  -3  358.30    4.72  -4
   4   2   3  358.30    4.72  -3
   2   4   3  358.30    4.72  -2
  -4  -2  -3  358.30    4.72   1
  -4  -2  -3  407.23    4.03  -3
   4   2   3  407.23    4.03   1
   5   2   3  222.22    4.15  -3
  -5  -2  -3  222.22    4.15   1
  -5  -2  -3  221.14    3.75  -3
   5   2   3  221.14    3.75   1
   6   2   3   32.14    3.72  -3
  -6  -2  -3   32.14    3.72   1
  -6  -2  -3   27.03    3.57  -3
   6   2   3   27.03    3.57   1
   7   2   3   16.31    4.32  -3
  -7  -2  -3   16.31    4.32   1
  -7  -2  -3   20.42    3.41  -3
   7   2   3   20.42    3.41   1
   8   2   3   36.16    5.32  -3
  -8  -2  -3   36.16    5.32   1
  -8  -2  -3   26.24    4.04  -3
   8   2   3   26.24    4.04   1
  -5   3   3   12.06    3.89  -3
   5  -3  -3   12.06    3.89   1
   5  -3  -3   10.11    2.25  -3
  -5   3   3   10.11    2.25   1
  -4   3   3   63.58    4.03  -3
   4  -3  -3   63.58    4.03   1
   4  -3  -3   48.38    2.45  -3
  -4   3   3   48.38    2.45   1
  -3   3   3  392.46    4.96  -3
   3  -3  -3  392.46    4.96   1
   3  -3  -3  343.87    3.52  -3
  -3   3   3  343.87    3.52   1
  -2   3   3  380.68    4.64  -3
   2  -3  -3  380.68    4.64   1
   2  -3  -3  272.52    2.88  -3
  -2   3   3  272.52    2.88   1
  -1   3   3  526.60    4.21  -3
   1  -3  -3  526.60    4.21   1
   1  -3  -3  493.13    3.32  -3
  -1   3   3  493.13    3.32   1
   0   3   3  754.41    4.70  -3
   0  -3  -3  754.41    4.70   1
   3   0   3  854.88    4.25  -4
   0  -3  -3  854.88    4.25  -3
  -3   0  -3  854.88    4.25  -2
   0   3   3  854.88    4.25   1
  -3  -1  -3  762.30    4.88  -4
   1   3   3  762.30    4.88  -3
   3   1   3  762.30    4.88  -2
  -1  -3  -3  762.30    4.88   1
   3   1   3  935.03    3.21  -4
  -1  -3  -3  935.03    3.21  -3
  -3  -1  -3  935.03    3.21  -2
   1   3   3  935.03    3.21   1
  -3  -2  -3 2095.21    5.61  -4
   2   3   3 2095.21    5.61  -3
   3   2   3 2095.21    5.61  -2
  -2  -3  -3 2095.21    5.61   1
   3   2   3 2125.88   10.12  -4
  -2  -3  -3 2125.88   10.12  -3
  -3  -2  -3 2125.88   10.12  -2
   2   3   3 2125.88   10.12   1
  -3  -3  -3 1232.74    3.72  -4
   3   3   3 1232.74    3.72  -3
   3   3   3 1232.74    3.72  -2
  -3  -3  -3 1232.74    3.72   1
   3   3   3 1530.89    8.65  -4
  -3  -3  -3 1530.89    8.65  -3
  -3  -3  -3 1530.89    8.65  -2
   3   3   3 1530.89    8.65   1
  -3  -4  -3  292.11    4.34  -4
   4   3   3  292.11    4.34  -3
   3   4   3  292.11    4.34  -2
  -4  -3  -3  292.11    4.34   1
   3   4   3  386.64    4.88  -4
  -4  -3  -3  386.64    4.88  -3
  -3  -4  -3  386.64    4.88  -2
   4   3   3  386.64    4.88   1
  -3  -5  -3  375.83    5.65  -4
   5   3   3  375.83    5.65  -3
   3   5   3  375.83    5.65  -2
  -5  -3  -3  375.83    5.65   1
  -5  -3  -3  418.94    4.82  -3
   5   3   3  418.94    4.82   1
  -3  -6  -3  685.78    7.25  -4
   6   3   3  685.78    7.25  -3
   3   6   3  685.78    7.25  -2
  -6  -3  -3  685.78    7.25   1
  -6  -3  -3  712.32    6.48  -3
   6   3   3  712.32    6.48   1
   7   3   3  135.59    5.07  -3
  -7  -3  -3  135.59    5.07   1
  -7  -3  -3  111.94    4.01  -3
   7   3   3  111.94    4.01   1
   8   3   3   74.09    5.69  -3
  -8  -3  -3   74.09    5.69   1
  -8  -3  -3  112.02    5.21  -3
   8   3   3  112.02    5.21   1
  -4   4   3   66.28    4.36  -3
   4  -4  -3   66.28    4.36   1
   4  -4  -3   73.96    3.01  -3
  -4   4   3   73.96    3.01   1
  -3   4   3  179.99    4.37  -3
   3  -4  -3  179.99    4.37   1
   3  -4  -3  138.29    2.90  -3
  -3   4   3  138.29    2.90   1
  -2   4   3   19.87    3.16  -3
   2  -4  -3   19.87    3.16   1
   2  -4  -3    0.99    1.59  -3
  -2   4   3    0.99    1.59   1
  -1   4   3   47.16    3.16  -3
   1  -4  -3   47.16    3.16   1
   1  -4  -3   43.55    2.01  -3
  -1   4   3   43.55    2.01   1
   0   4   3   17.48    2.08  -3
   0  -4  -3   17.48    2.08   1
  -4  -1  -3   40.29    3.60  -4
   1   4   3   40.29    3.60  -3
   4   1   3   40.29    3.60  -2
  -1  -4  -3   40.29    3.60   1
  -1  -4  -3   65.05    1.95  -3
   1   4   3   65.05    1.95   1
  -4  -2  -3  304.75    2.16  -4
   2   4   3  304.75    2.16  -3
   4   2   3  304.75    2.16  -2
  -2  -4  -3  304.75    2.16   1
  -2  -4  -3  236.35    3.00  -3
   2   4   3  236.35    3.00   1
  -4  -3  -3  212.85    1.78  -4
   3   4   3  212.85    1.78  -3
   4   3   3  212.85    1.78  -2
  -3  -4  -3  212.85    1.78   1
   4   3   3  198.13    3.75  -4
  -3  -4  -3  198.13    3.75  -3
  -4  -3  -3  198.13    3.75  -2
   3   4   3  198.13    3.75   1
  -4  -4  -3  102.63    1.43  -4
   4   4   3  102.63    1.43  -3
   4   4   3  102.63    1.43  -2
  -4  -4  -3  102.63    1.43   1
   4   4   3  102.82    3.60  -4
  -4  -4  -3  102.82    3.60  -3
  -4  -4  -3  102.82    3.60  -2
   4   4   3  102.82    3.60   1
  -4  -5  -3  482.49    5.04  -4
   5   4   3  482.49    5.04  -3
   4   5   3  482.49    5.04  -2
  -5  -4  -3  482.49    5.04   1
   4   5   3  565.30    6.31  -4
  -5  -4  -3  565.30    6.31  -3
  -4  -5  -3  565.30    6.31  -2
   5   4   3  565.30    6.31   1
  -4  -6  -3  242.47    6.05  -4
   6   4   3  242.47    6.05  -3
   4   6   3  242.47    6.05  -2
  -6  -4  -3  242.47    6.05   1
  -6  -4  -3  168.56    3.80  -3
   6   4   3  168.56    3.80   1
  -4  -7  -3  184.39    6.62  -4
   7   4   3  184.39    6.62  -3
   4   7   3  184.39    6.62  -2
  -7  -4  -3  184.39    6.62   1
  -7  -4  -3  156.73    4.28  -3
   7   4   3  156.73    4.28   1
   8   4   3  141.36    6.31  -3
  -8  -4  -3  141.36    6.31   1
  -8  -4  -3  101.14    4.21  -3
   8   4   3  101.14    4.21   1
  -4   4  -2  213.30    6.77  -4
  -3   5   3  213.30    6.77  -3
   4  -4   2  213.30    6.77  -2
   3  -5  -3  213.30    6.77   1
   3  -5  -3  180.15    3.34  -3
  -3   5   3  180.15    3.34   1
  -2   5   3  377.85    5.41  -3
   2  -5  -3  377.85    5.41   1
   2  -5  -3  286.35    3.62  -3
  -2   5   3  286.35    3.62   1
  -1   5   3  441.55    5.36  -3
   1  -5  -3  441.55    5.36   1
   1  -5  -3  317.54    3.49  -3
  -1   5   3  317.54    3.49   1
   0   5   3  338.90    4.02  -3
   0  -5  -3  338.90    4.02   1
   0  -5  -3  380.33    3.49  -3
   0   5   3  380.33    3.49   1
   1   5   3  438.20    4.20  -3
  -1  -5  -3  438.20    4.20   1
  -1  -5  -3  437.25    3.98  -3
   1   5   3  437.25    3.98   1
   2   5   3  216.98    3.30  -3
  -2  -5  -3  216.98    3.30   1
  -5  -2  -3  270.79    3.26  -4
   2   5   3  270.79    3.26  -3
   5   2   3  270.79    3.26  -2
  -2  -5  -3  270.79    3.26   1
  -2  -5  -3  194.50    3.27  -3
   2   5   3  194.50    3.27   1
  -5  -3  -3  213.12    2.29  -4
   3   5   3  213.12    2.29  -3
   5   3   3  213.12    2.29  -2
  -3  -5  -3  213.12    2.29   1
   5   3   3  184.51    4.40  -4
  -3  -5  -3  184.51    4.40  -3
  -5  -3  -3  184.51    4.40  -2
   3   5   3  184.51    4.40   1
  -5  -4  -3  269.58    2.72  -4
   4   5   3  269.58    2.72  -3
   5   4   3  269.58    2.72  -2
  -4  -5  -3  269.58    2.72   1
   5   4   3  262.65    4.83  -4
  -4  -5  -3  262.65    4.83  -3
  -5  -4  -3  262.65    4.83  -2
   4   5   3  262.65    4.83   1
  -5  -5  -3  146.33    3.48  -4
   5   5   3  146.33    3.48  -3
   5   5   3  146.33    3.48  -2
  -5  -5  -3  146.33    3.48   1
   5   5   3  182.97    4.74  -4
  -5  -5  -3  182.97    4.74  -3
  -5  -5  -3  182.97    4.74  -2
   5   5   3  182.97    4.74   1
   5   6   3   50.73    5.30  -4
  -6  -5  -3   50.73    5.30  -3
  -5  -6  -3   50.73    5.30  -2
   6   5   3   50.73    5.30   1
  -7  -5  -3   12.10    3.07  -3
   7   5   3   12.10    3.07   1
  -8  -5  -3    9.34    3.05  -3
   8   5   3    9.34    3.05   1
  -5   3  -2  202.40    6.83  -4
  -2   6   3  202.40    6.83  -3
   5  -3   2  202.40    6.83  -2
   2  -6  -3  202.40    6.83   1
   2  -6  -3  139.31    3.41  -3
  -2   6   3  139.31    3.41   1
  -1   6   3  216.69    4.75  -3
   1  -6  -3  216.69    4.75   1
   1  -6  -3  203.04    3.54  -3
  -1   6   3  203.04    3.54   1
   0   6   3  387.62    4.88  -3
   0  -6  -3  387.62    4.88   1
   0  -6  -3  332.85    3.80  -3
   0   6   3  332.85    3.80   1
   1   6   3  345.66    4.15  -3
  -1  -6  -3  345.66    4.15   1
  -1  -6  -3  307.50    3.44  -3
   1   6   3  307.50    3.44   1
   2   6   3  377.48    4.15  -3
  -2  -6  -3  377.48    4.15   1
  -2  -6  -3  412.87    4.58  -3
   2   6   3  412.87    4.58   1
  -6  -3  -3  945.28    5.62  -4
   3   6   3  945.28    5.62  -3
   6   3   3  945.28    5.62  -2
  -3  -6  -3  945.28    5.62   1
  -3  -6  -3  849.79    6.81  -3
   3   6   3  849.79    6.81   1
  -6  -4  -3  536.53    4.21  -4
   4   6   3  536.53    4.21  -3
   6   4   3  536.53    4.21  -2
  -4  -6  -3  536.53    4.21   1
   6   4   3  456.22    6.14  -4
  -4  -6  -3  456.22    6.14  -3
  -6  -4  -3  456.22    6.14  -2
   4   6   3  456.22    6.14   1
   6   5   3  309.10    5.62  -4
  -5  -6  -3  309.10    5.62  -3
  -6  -5  -3  309.10    5.62  -2
   5   6   3  309.10    5.62   1
   6   6   3  469.54    6.87  -4
  -6  -6  -3  469.54    6.87  -3
  -6  -6  -3  469.54    6.87  -2
   6   6   3  469.54    6.87   1
   6   7   3  252.39    6.60  -4
  -7  -6  -3  252.39    6.60  -3
  -6  -7  -3  252.39    6.60  -2
   7   6   3  252.39    6.60   1
  -6   2  -2   18.94    6.43  -4
  -1   7   3   18.94    6.43  -3
   6  -2   2   18.94    6.43  -2
   1  -7  -3   18.94    6.43   1
   6  -2   2   23.69    4.27  -4
   1  -7  -3   23.69    4.27  -3
  -6   2  -2   23.69    4.27  -2
  -1   7   3   23.69    4.27   1
  -6   1  -2   51.40    5.99  -4
   0   7   3   51.40    5.99  -3
   6  -1   2   51.40    5.99  -2
   0  -7  -3   51.40    5.99   1
   0  -7  -3   13.30    2.47  -3
   0   7   3   13.30    2.47   1
   1   7   3   27.62    3.31  -3
  -1  -7  -3   27.62    3.31   1
  -1  -7  -3   29.61    2.59  -3
   1   7   3   29.61    2.59   1
   2   7   3   71.41    2.73  -3
  -2  -7  -3   71.41    2.73   1
  -3  -7  -3  179.69    4.14  -3
   3   7   3  179.69    4.14   1
   4   7   3  268.71    3.17  -3
  -4  -7  -3  268.71    3.17   1
  -4  -7  -3  277.04    4.91  -3
   4   7   3  277.04    4.91   1
   7   5   3  281.03    6.09  -4
  -5  -7  -3  281.03    6.09  -3
  -7  -5  -3  281.03    6.09  -2
   5   7   3  281.03    6.09   1
   7   6   3  186.44    5.71  -4
  -6  -7  -3  186.44    5.71  -3
  -7  -6  -3  186.44    5.71  -2
   6   7   3  186.44    5.71   1
   7   7   3   97.26    6.29  -4
  -7  -7  -3   97.26    6.29  -3
  -7  -7  -3   97.26    6.29  -2
   7   7   3   97.26    6.29   1
  -1  -8  -3  101.95    3.42  -3
   1   8   3  101.95    3.42   1
   3   8   3   44.44    2.82  -3
  -3  -8  -3   44.44    2.82   1
   4   8   3   -4.47    2.12  -3
  -4  -8  -3   -4.47    2.12   1
  -4  -8  -3    3.40    3.11  -3
   4   8   3    3.40    3.11   1
  -6  -8  -3   32.51    4.25  -3
   6   8   3   32.51    4.25   1
  -4  -8   4   72.50    4.61  -3
   4   8  -4   72.50    4.61   1
   4   8  -4   68.99    3.56  -3
  -4  -8   4   68.99    3.56   1
  -3  -8   4  129.52    5.06  -3
   3   8  -4  129.52    5.06   1
   3   8  -4   96.67    3.61  -3
  -3  -8   4   96.67    3.61   1
   7   6  -4  214.15    6.76  -4
  -6  -7   4  214.15    6.76  -3
  -7  -6   4  214.15    6.76  -2
   6   7  -4  214.15    6.76   1
  -7  -6   4  256.89    5.45  -4
   6   7  -4  256.89    5.45  -3
   7   6  -4  256.89    5.45  -2
  -6  -7   4  256.89    5.45   1
   7   5  -4   29.52    5.15  -4
  -5  -7   4   29.52    5.15  -3
  -7  -5   4   29.52    5.15  -2
   5   7  -4   29.52    5.15   1
  -7  -5   4   63.65    5.24  -4
   5   7  -4   63.65    5.24  -3
   7   5  -4   63.65    5.24  -2
  -5  -7   4   63.65    5.24   1
  -4  -7   4   90.97    4.44  -3
   4   7  -4   90.97    4.44   1
   4   7  -4   69.41    3.36  -3
  -4  -7   4   69.41    3.36   1
  -3  -7   4   11.48    3.26  -3
   3   7  -4   11.48    3.26   1
   3   7  -4   10.60    2.73  -3
  -3  -7   4   10.60    2.73   1
  -2  -7   4   53.57    3.94  -3
   2   7  -4   53.57    3.94   1
   2   7  -4   49.11    3.04  -3
  -2  -7   4   49.11    3.04   1
  -1  -7   4    3.43    3.39  -3
   1   7  -4    3.43    3.39   1
   1   7  -4    4.64    2.44  -3
  -1  -7   4    4.64    2.44   1
   0   7  -4   34.14    2.72  -3
   0  -7   4   34.14    2.72   1
   6   7  -4  316.49    7.09  -4
  -7  -6   4  316.49    7.09  -3
  -6  -7   4  316.49    7.09  -2
   7   6  -4  316.49    7.09   1
  -6  -7   4  330.80    5.22  -4
   7   6  -4  330.80    5.22  -3
   6   7  -4  330.80    5.22  -2
  -7  -6   4  330.80    5.22   1
   6   6  -4  436.67    7.09  -4
  -6  -6   4  436.67    7.09  -3
  -6  -6   4  436.67    7.09  -2
   6   6  -4  436.67    7.09   1
  -6  -6   4  478.73    5.18  -4
   6   6  -4  478.73    5.18  -3
   6   6  -4  478.73    5.18  -2
  -6  -6   4  478.73    5.18   1
   6   5  -4  297.75    5.98  -4
  -5  -6   4  297.75    5.98  -3
  -6  -5   4  297.75    5.98  -2
   5   6  -4  297.75    5.98   1
  -6  -5   4  288.34    4.81  -4
   5   6  -4  288.34    4.81  -3
   6   5  -4  288.34    4.81  -2
  -5  -6   4  288.34    4.81   1
  -4  -6   4  404.38    5.51  -3
   4   6  -4  404.38    5.51   1
  -6  -4   4  484.25    5.77  -4
   4   6  -4  484.25    5.77  -3
   6   4  -4  484.25    5.77  -2
  -4  -6   4  484.25    5.77   1
  -3  -6   4  234.68    4.50  -3
   3   6  -4  234.68    4.50   1
   3   6  -4  259.78    3.97  -3
  -3  -6   4  259.78    3.97   1
  -2  -6   4  536.84    6.06  -3
   2   6  -4  536.84    6.06   1
   2   6  -4  457.96    4.46  -3
  -2  -6   4  457.96    4.46   1
  -1  -6   4  118.40    3.75  -3
   1   6  -4  118.40    3.75   1
   1   6  -4  102.62    2.90  -3
  -1  -6   4  102.62    2.90   1
   0  -6   4  223.92    4.29  -3
   0   6  -4  223.92    4.29   1
   0   6  -4  258.46    3.53  -3
   0  -6   4  258.46    3.53   1
  -1   6  -4   73.76    2.88  -3
   1  -6   4   73.76    2.88   1
   5   7  -4   33.79    6.02  -4
  -7  -5   4   33.79    6.02  -3
  -5  -7   4   33.79    6.02  -2
   7   5  -4   33.79    6.02   1
  -5  -7   4   80.47    4.60  -4
   7   5  -4   80.47    4.60  -3
   5   7  -4   80.47    4.60  -2
  -7  -5   4   80.47    4.60   1
   5   6  -4  170.30    5.48  -4
  -6  -5   4  170.30    5.48  -3
  -5  -6   4  170.30    5.48  -2
   6   5  -4  170.30    5.48   1
  -5  -6   4  203.20    3.99  -4
   6   5  -4  203.20    3.99  -3
   5   6  -4  203.20    3.99  -2
  -6  -5   4  203.20    3.99   1
   5   5  -4  548.44    6.58  -4
  -5  -5   4  548.44    6.58  -3
  -5  -5   4  548.44    6.58  -2
   5   5  -4  548.44    6.58   1
  -5  -5   4  482.54    4.59  -4
   5   5  -4  482.54    4.59  -3
   5   5  -4  482.54    4.59  -2
  -5  -5   4  482.54    4.59   1
   5   4  -4   43.10    4.60  -4
  -4  -5   4   43.10    4.60  -3
  -5  -4   4   43.10    4.60  -2
   4   5  -4   43.10    4.60   1
  -5  -4   4   77.35    3.35  -4
   4   5  -4   77.35    3.35  -3
   5   4  -4   77.35    3.35  -2
  -4  -5   4   77.35    3.35   1
  -3  -5   4  800.20    6.75  -3
   3   5  -4  800.20    6.75   1
  -5  -3   4  895.31    6.08  -4
   3   5  -4  895.31    6.08  -3
   5   3  -4  895.31    6.08  -2
  -3  -5   4  895.31    6.08   1
  -2  -5   4  262.59    4.13  -3
   2   5  -4  262.59    4.13   1
   2   5  -4  234.44    3.39  -3
  -2  -5   4  234.44    3.39   1
  -1  -5   4  471.93    4.84  -3
   1   5  -4  471.93    4.84   1
   1   5  -4  464.20    3.93  -3
  -1  -5   4  464.20    3.93   1
   0  -5   4  195.46    3.76  -3
   0   5  -4  195.46    3.76   1
   0   5  -4  140.22    2.73  -3
   0  -5   4  140.22    2.73   1
   1  -5   4  220.43    4.17  -3
  -1   5  -4  220.43    4.17   1
  -1   5  -4  232.64    3.11  -3
   1  -5   4  232.64    3.11   1
  -2   5  -4  236.63    3.39  -3
   2  -5   4  236.63    3.39   1
   4  -4  -5  191.46    4.48  -4
   3  -5   4  191.46    4.48  -3
  -4   4   5  191.46    4.48  -2
  -3   5  -4  191.46    4.48   1
  -7  -4   4  302.51    5.31  -3
   7   4  -4  302.51    5.31   1
  -4  -7   4  270.67    5.72  -4
   7   4  -4  270.67    5.72  -3
   4   7  -4  270.67    5.72  -2
  -7  -4   4  270.67    5.72   1
   4   6  -4   89.35    5.26  -4
  -6  -4   4   89.35    5.26  -3
  -4  -6   4   89.35    5.26  -2
   6   4  -4   89.35    5.26   1
  -4  -6   4  134.57    4.22  -4
   6   4  -4  134.57    4.22  -3
   4   6  -4  134.57    4.22  -2
  -6  -4   4  134.57    4.22   1
   4   5  -4  411.42    5.65  -4
  -5  -4   4  411.42    5.65  -3
  -4  -5   4  411.42    5.65  -2
   5   4  -4  411.42    5.65   1
  -4  -5   4  279.42    3.62  -4
   5   4  -4  279.42    3.62  -3
   4   5  -4  279.42    3.62  -2
  -5  -4   4  279.42    3.62   1
   4   4  -4  121.97    4.10  -4
  -4  -4   4  121.97    4.10  -3
  -4  -4   4  121.97    4.10  -2
   4   4  -4  121.97    4.10   1
  -4  -4   4  109.43    2.76  -4
   4   4  -4  109.43    2.76  -3
   4   4  -4  109.43    2.76  -2
  -4  -4   4  109.43    2.76   1
   4   3  -4   74.87    3.84  -4
  -3  -4   4   74.87    3.84  -3
  -4  -3   4   74.87    3.84  -2
   3   4  -4   74.87    3.84   1
  -4  -3   4   79.69    2.86  -4
   3   4  -4   79.69    2.86  -3
   4   3  -4   79.69    2.86  -2
  -3  -4   4   79.69    2.86   1
  -2  -4   4   49.35    2.69  -3
   2   4  -4   49.35    2.69   1
  -4  -2   4  204.45    3.43  -4
   2   4  -4  204.45    3.43  -3
   4   2  -4  204.45    3.43  -2
  -2  -4   4  204.45    3.43   1
  -1  -4   4   96.89    2.73  -3
   1   4  -4   96.89    2.73   1
   1   4  -4  101.81    2.37  -3
  -1  -4   4  101.81    2.37   1
   0  -4   4  130.55    3.20  -3
   0   4  -4  130.55    3.20   1
   0   4  -4   94.51    2.19  -3
   0  -4   4   94.51    2.19   1
   1  -4   4   69.65    2.90  -3
  -1   4  -4   69.65    2.90   1
  -1   4  -4   75.66    2.22  -3
   1  -4   4   75.66    2.22   1
  -2   4  -4  137.26    2.42  -3
   2  -4   4  137.26    2.42   1
   3  -4   4   86.56    2.49  -3
  -3   4  -4   86.56    2.49   1
  -3   4  -4  107.09    2.79  -3
   3  -4   4  107.09    2.79   1
   7   3  -4  246.79    4.18  -3
  -7  -3   4  246.79    4.18   1
  -6  -3   4  527.58    5.73  -3
   6   3  -4  527.58    5.73   1
  -3  -6   4  562.80    5.93  -4
   6   3  -4  562.80    5.93  -3
   3   6  -4  562.80    5.93  -2
  -6  -3   4  562.80    5.93   1
   3   5  -4 1447.49    9.66  -4
  -5  -3   4 1447.49    9.66  -3
  -3  -5   4 1447.49    9.66  -2
   5   3  -4 1447.49    9.66   1
  -3  -5   4 1313.35    7.24  -4
   5   3  -4 1313.35    7.24  -3
   3   5  -4 1313.35    7.24  -2
  -5  -3   4 1313.35    7.24   1
   3   4  -4  506.73    5.42  -4
  -4  -3   4  506.73    5.42  -3
  -3  -4   4  506.73    5.42  -2
   4   3  -4  506.73    5.42   1
  -3  -4   4  454.87    3.88  -4
   4   3  -4  454.87    3.88  -3
   3   4  -4  454.87    3.88  -2
  -4  -3   4  454.87    3.88   1
   3   3  -4 2455.27   12.13  -4
  -3  -3   4 2455.27   12.13  -3
  -3  -3   4 2455.27   12.13  -2
   3   3  -4 2455.27   12.13   1
  -3  -3   4 1944.60    7.84  -4
   3   3  -4 1944.60    7.84  -3
   3   3  -4 1944.60    7.84  -2
  -3  -3   4 1944.60    7.84   1
   3   2  -4  573.47    4.96  -4
  -2  -3   4  573.47    4.96  -3
  -3  -2   4  573.47    4.96  -2
   2   3  -4  573.47    4.96   1
  -3  -2   4  424.96    3.46  -4
   2   3  -4  424.96    3.46  -3
   3   2  -4  424.96    3.46  -2
  -2  -3   4  424.96    3.46   1
  -1  -3   4  844.15    5.77  -3
   1   3  -4  844.15    5.77   1
  -3  -1   4  826.47    4.76  -4
   1   3  -4  826.47    4.76  -3
   3   1  -4  826.47    4.76  -2
  -1  -3   4  826.47    4.76   1
   0   3  -4  209.18    2.32  -3
   0  -3   4  209.18    2.32   1
  -1   3  -4  217.86    1.97  -3
   1  -3   4  217.86    1.97   1
  -2   3  -4   26.00    1.27  -3
   2  -3   4   26.00    1.27   1
  -3   3  -4   51.09    2.24  -3
   3  -3   4   51.09    2.24   1
  -4   3  -4   15.84    2.16  -3
   4  -3   4   15.84    2.16   1
   7   2  -4   82.43    3.34  -3
  -7  -2   4   82.43    3.34   1
   6   2  -4   30.51    2.77  -3
  -6  -2   4   30.51    2.77   1
  -5  -2   4  258.10    3.87  -3
   5   2  -4  258.10    3.87   1
  -2  -5   4  335.67    4.44  -4
   5   2  -4  335.67    4.44  -3
   2   5  -4  335.67    4.44  -2
  -5  -2   4  335.67    4.44   1
   2   4  -4 1045.52    7.22  -4
  -4  -2   4 1045.52    7.22  -3
  -2  -4   4 1045.52    7.22  -2
   4   2  -4 1045.52    7.22   1
  -2  -4   4 1013.72    5.82  -4
   4   2  -4 1013.72    5.82  -3
   2   4  -4 1013.72    5.82  -2
  -4  -2   4 1013.72    5.82   1
   2   3  -4 1092.31    6.83  -4
  -3  -2   4 1092.31    6.83  -3
  -2  -3   4 1092.31    6.83  -2
   3   2  -4 1092.31    6.83   1
  -2  -3   4  900.80    4.78  -4
   3   2  -4  900.80    4.78  -3
   2   3  -4  900.80    4.78  -2
  -3  -2   4  900.80    4.78   1
   2   2  -4 1443.05    7.67  -4
  -2  -2   4 1443.05    7.67  -3
  -2  -2   4 1443.05    7.67  -2
   2   2  -4 1443.05    7.67   1
  -2  -2   4 1267.93    5.51  -4
   2   2  -4 1267.93    5.51  -3
   2   2  -4 1267.93    5.51  -2
  -2  -2   4 1267.93    5.51   1
  -1  -2   4 1082.57    6.30  -3
   1   2  -4 1082.57    6.30   1
  -2  -1   4  931.97    4.45  -4
   1   2  -4  931.97    4.45  -3
   2   1  -4  931.97    4.45  -2
  -1  -2   4  931.97    4.45   1
   0   2  -4 1381.15    7.43  -3
   0  -2   4 1381.15    7.43   1
  -2   0   4 1601.97    6.30  -4
   0   2  -4 1601.97    6.30  -3
   2   0  -4 1601.97    6.30  -2
   0  -2   4 1601.97    6.30   1
  -1   2  -4 1740.41    5.19  -3
   1  -2   4 1740.41    5.19   1
  -2   2  -4  513.77    2.52  -3
   2  -2   4  513.77    2.52   1
  -3   2  -4  356.66    3.02  -3
   3  -2   4  356.66    3.02   1
  -4   2  -4  202.60    2.84  -3
   4  -2   4  202.60    2.84   1
  -5   2  -4  154.58    4.54  -3
   5  -2   4  154.58    4.54   1
  -6  -1   4    5.74    2.61  -3
   6   1  -4    5.74    2.61   1
   6   1  -4    5.20    1.88  -3
  -6  -1   4    5.20    1.88   1
   5   1  -4  108.83    2.51  -3
  -5  -1   4  108.83    2.51   1
  -4  -1   4   24.22    2.13  -3
   4   1  -4   24.22    2.13   1
   4   1  -4   16.79    1.80  -3
  -4  -1   4   16.79    1.80   1
  -3  -1   4   93.62    2.26  -3
   3   1  -4   93.62    2.26   1
  -1  -3   4  184.83    2.53  -4
   3   1  -4  184.83    2.53  -3
   1   3  -4  184.83    2.53  -2
  -3  -1   4  184.83    2.53   1
   1   2  -4  829.72    5.05  -4
  -2  -1   4  829.72    5.05  -3
  -1  -2   4  829.72    5.05  -2
   2   1  -4  829.72    5.05   1
  -1  -2   4  695.47    3.78  -4
   2   1  -4  695.47    3.78  -3
   1   2  -4  695.47    3.78  -2
  -2  -1   4  695.47    3.78   1
  -1  -1   4  104.56    1.59  -4
   1   1  -4  104.56    1.59  -3
   1   1  -4  104.56    1.59  -2
  -1  -1   4  104.56    1.59   1
   0   1  -4  653.26    4.24  -3
   0  -1   4  653.26    4.24   1
  -1   0   4  619.77    3.14  -4
   0   1  -4  619.77    3.14  -3
   1   0  -4  619.77    3.14  -2
   0  -1   4  619.77    3.14   1
  -1   1  -4  909.95    5.60  -3
   1  -1   4  909.95    5.60   1
  -1   1   4 1037.14    4.28  -4
  -1   1  -4 1037.14    4.28  -3
   1  -1  -4 1037.14    4.28  -2
   1  -1   4 1037.14    4.28   1
   2  -1   4  372.89    3.73  -3
  -2   1  -4  372.89    3.73   1
  -2   1  -4  362.80    1.87  -3
   2  -1   4  362.80    1.87   1
   3  -1   4  406.35    2.47  -3
  -3   1  -4  406.35    2.47   1
  -3   1  -4  479.85    4.50  -3
   3  -1   4  479.85    4.50   1
  -4   1  -4  331.28    4.23  -3
   4  -1   4  331.28    4.23   1
  -5   1  -4  385.81    5.00  -3
   5  -1   4  385.81    5.00   1
  -7   0   4  235.42    4.88  -3
   7   0  -4  235.42    4.88   1
   7   0  -4  231.02    3.88  -3
  -7   0   4  231.02    3.88   1
  -6   0   4  299.25    4.56  -3
   6   0  -4  299.25    4.56   1
   6   0  -4  252.55    3.70  -3
  -6   0   4  252.55    3.70   1
  -5   0   4  486.91    5.06  -3
   5   0  -4  486.91    5.06   1
   5   0  -4  495.59    4.16  -3
  -5   0   4  495.59    4.16   1
  -4   0   4  501.50    4.39  -3
   4   0  -4  501.50    4.39   1
   4   0  -4  374.03    3.35  -3
  -4   0   4  374.03    3.35   1
  -3   0   4  428.88    2.53  -3
   3   0  -4  428.88    2.53   1
   3   0  -4  407.52    3.16  -3
  -3   0   4  407.52    3.16   1
  -2   0   4 1891.86    5.86  -3
   2   0  -4 1891.86    5.86   1
   0  -2   4 1808.80    7.02  -4
   2   0  -4 1808.80    7.02  -3
   0   2  -4 1808.80    7.02  -2
  -2   0   4 1808.80    7.02   1
   0   1  -4  285.52    2.47  -4
  -1   0   4  285.52    2.47  -3
   0  -1   4  285.52    2.47  -2
   1   0  -4  285.52    2.47   1
   0  -1   4  432.40    2.07  -4
   1   0  -4  432.40    2.07  -3
   0   1  -4  432.40    2.07  -2
  -1   0   4  432.40    2.07   1
   0   0  -4   17.14    1.32  -4
   0   0   4   17.14    1.32  -3
   0   0   4   17.14    1.32  -2
   0   0  -4   17.14    1.32   1
   0   0   4   30.71    1.01  -4
   0   0  -4   30.71    1.01  -3
   0   0  -4   30.71    1.01  -2
   0   0   4   30.71    1.01   1
   0  -1  -4  808.87    4.69  -4
   1   0   4  808.87    4.69  -3
   0   1   4  808.87    4.69  -2
  -1   0  -4  808.87    4.69   1
   0   1   4  586.19    2.60  -4
  -1   0  -4  586.19    2.60  -3
   0  -1  -4  586.19    2.60  -2
   1   0   4  586.19    2.60   1
  -1   0  -4  532.84    3.82  -3
   1   0   4  532.84    3.82   1
   0  -2  -4  139.79    3.00  -4
   2   0   4  139.79    3.00  -3
   0   2   4  139.79    3.00  -2
  -2   0  -4  139.79    3.00   1
  -2   0  -4   68.86    2.14  -3
   2   0   4   68.86    2.14   1
   3   0   4   18.50    2.42  -3
  -3   0  -4   18.50    2.42   1
  -3   0  -4   15.03    2.02  -3
   3   0   4   15.03    2.02   1
   4   0   4   32.03    4.12  -3
  -4   0  -4   32.03    4.12   1
  -4   0  -4   26.68    2.44  -3
   4   0   4   26.68    2.44   1
   5   0   4   40.35    5.22  -3
  -5   0  -4   40.35    5.22   1
  -5   0  -4   10.86    2.29  -3
   5   0   4   10.86    2.29   1
   6   0   4  118.84    6.63  -3
  -6   0  -4  118.84    6.63   1
  -6   0  -4  102.49    3.76  -3
   6   0   4  102.49    3.76   1
   7   0   4   49.28    6.75  -3
  -7   0  -4   49.28    6.75   1
  -6   1   4  250.51    5.22  -3
   6  -1  -4  250.51    5.22   1
   6  -1  -4  152.76    3.44  -3
  -6   1   4  152.76    3.44   1
  -5   1   4  138.25    4.00  -3
   5  -1  -4  138.25    4.00   1
   5  -1  -4  101.21    2.85  -3
  -5   1   4  101.21    2.85   1
  -4   1   4  334.59    4.11  -3
   4  -1  -4  334.59    4.11   1
   4  -1  -4  345.88    3.44  -3
  -4   1   4  345.88    3.44   1
  -3   1   4  476.69    4.49  -3
   3  -1  -4  476.69    4.49   1
   3  -1  -4  384.38    3.11  -3
  -3   1   4  384.38    3.11   1
  -2   1   4 2066.21    9.30  -3
   2  -1  -4 2066.21    9.30   1
   1  -2   4 1955.65    7.49  -4
   2  -1  -4 1955.65    7.49  -3
  -1   2  -4 1955.65    7.49  -2
  -2   1   4 1955.65    7.49   1
  -1   1   4 1009.43    5.33  -3
   1  -1  -4 1009.43    5.33   1
   1  -1   4  797.65    3.82  -4
   1  -1  -4  797.65    3.82  -3
  -1   1  -4  797.65    3.82  -2
  -1   1   4  797.65    3.82   1
   1  -1  -4 1064.44    5.35  -3
  -1   1   4 1064.44    5.35   1
  -1   0  -4 1717.25    7.67  -4
   0   1   4 1717.25    7.67  -3
   1   0   4 1717.25    7.67  -2
   0  -1  -4 1717.25    7.67   1
   1   0   4 1962.55    5.25  -4
   0  -1  -4 1962.55    5.25  -3
  -1   0  -4 1962.55    5.25  -2
   0   1   4 1962.55    5.25   1
  -1  -1  -4 1492.71    6.97  -4
   1   1   4 1492.71    6.97  -3
   1   1   4 1492.71    6.97  -2
  -1  -1  -4 1492.71    6.97   1
   1   1   4 1699.07    8.11  -4
  -1  -1  -4 1699.07    8.11  -3
  -1  -1  -4 1699.07    8.11  -2
   1   1   4 1699.07    8.11   1
  -1  -1  -4  915.02    3.52  -3
   1   1   4  915.02    3.52   1
  -1  -2  -4 1367.45    7.09  -4
   2   1   4 1367.45    7.09  -3
   1   2   4 1367.45    7.09  -2
  -2  -1  -4 1367.45    7.09   1
   1   2   4 1466.65    7.87  -4
  -2  -1  -4 1466.65    7.87  -3
  -1  -2  -4 1466.65    7.87  -2
   2   1   4 1466.65    7.87   1
  -1  -3  -4  873.62    6.26  -4
   3   1   4  873.62    6.26  -3
   1   3   4  873.62    6.26  -2
  -3  -1  -4  873.62    6.26   1
  -3  -1  -4  881.36    5.88  -3
   3   1   4  881.36    5.88   1
  -1  -4  -4  318.32    5.23  -4
   4   1   4  318.32    5.23  -3
   1   4   4  318.32    5.23  -2
  -4  -1  -4  318.32    5.23   1
  -4  -1  -4  329.18    4.01  -3
   4   1   4  329.18    4.01   1
   5   1   4  132.07    4.27  -3
  -5  -1  -4  132.07    4.27   1
  -5  -1  -4  166.32    3.79  -3
   5   1   4  166.32    3.79   1
   6   1   4  170.18    5.27  -3
  -6  -1  -4  170.18    5.27   1
  -6  -1  -4  147.07    4.23  -3
   6   1   4  147.07    4.23   1
   7   1   4   26.13    4.89  -3
  -7  -1  -4   26.13    4.89   1
  -7  -1  -4   33.22    4.21  -3
   7   1   4   33.22    4.21   1
  -6   2   4   47.09    4.72  -3
   6  -2  -4   47.09    4.72   1
   6  -2  -4   31.74    3.16  -3
  -6   2   4   31.74    3.16   1
  -5   2   4   21.95    3.59  -3
   5  -2  -4   21.95    3.59   1
   5  -2  -4   20.46    2.29  -3
  -5   2   4   20.46    2.29   1
  -4   2   4   63.78    3.41  -3
   4  -2  -4   63.78    3.41   1
   4  -2  -4   56.73    2.45  -3
  -4   2   4   56.73    2.45   1
  -3   2   4   23.06    3.32  -3
   3  -2  -4   23.06    3.32   1
   3  -2  -4   16.97    1.99  -3
  -3   2   4   16.97    1.99   1
  -2   2   4   72.06    2.89  -3
   2  -2  -4   72.06    2.89   1
   2  -2  -4   81.33    1.98  -3
  -2   2   4   81.33    1.98   1
  -1   2   4  443.41    3.82  -3
   1  -2  -4  443.41    3.82   1
   2  -1   4  460.82    3.44  -4
   1  -2  -4  460.82    3.44  -3
  -2   1  -4  460.82    3.44  -2
  -1   2   4  460.82    3.44   1
  -2   0  -4  418.73    3.76  -4
   0   2   4  418.73    3.76  -3
   2   0   4  418.73    3.76  -2
   0  -2  -4  418.73    3.76   1
   2   0   4  385.25    1.87  -4
   0  -2  -4  385.25    1.87  -3
  -2   0  -4  385.25    1.87  -2
   0   2   4  385.25    1.87   1
  -2  -1  -4  494.84    3.90  -4
   1   2   4  494.84    3.90  -3
   2   1   4  494.84    3.90  -2
  -1  -2  -4  494.84    3.90   1
   2   1   4  629.49    2.36  -4
  -1  -2  -4  629.49    2.36  -3
  -2  -1  -4  629.49    2.36  -2
   1   2   4  629.49    2.36   1
  -2  -2  -4 1628.13    7.83  -4
   2   2   4 1628.13    7.83  -3
   2   2   4 1628.13    7.83  -2
  -2  -2  -4 1628.13    7.83   1
   2   2   4 1887.15    9.27  -4
  -2  -2  -4 1887.15    9.27  -3
  -2  -2  -4 1887.15    9.27  -2
   2   2   4 1887.15    9.27   1
  -2  -3  -4 1209.71    7.16  -4
   3   2   4 1209.71    7.16  -3
   2   3   4 1209.71    7.16  -2
  -3  -2  -4 1209.71    7.16   1
   2   3   4 1329.83    8.17  -4
  -3  -2  -4 1329.83    8.17  -3
  -2  -3  -4 1329.83    8.17  -2
   3   2   4 1329.83    8.17   1
  -2  -4  -4 1803.50    9.88  -4
   4   2   4 1803.50    9.88  -3
   2   4   4 1803.50    9.88  -2
  -4  -2  -4 1803.50    9.88   1
  -4  -2  -4 1826.87   10.32  -3
   4   2   4 1826.87   10.32   1
  -2  -5  -4  249.48    5.85  -4
   5   2   4  249.48    5.85  -3
   2   5   4  249.48    5.85  -2
  -5  -2  -4  249.48    5.85   1
  -5  -2  -4  314.16    4.85  -3
   5   2   4  314.16    4.85   1
   6   2   4  385.47    5.72  -3
  -6  -2  -4  385.47    5.72   1
  -6  -2  -4  444.09    5.89  -3
   6   2   4  444.09    5.89   1
   7   2   4  313.47    6.10  -3
  -7  -2  -4  313.47    6.10   1
  -7  -2  -4  298.14    5.79  -3
   7   2   4  298.14    5.79   1
  -5   3   4   93.14    4.72  -3
   5  -3  -4   93.14    4.72   1
   5  -3  -4   87.63    3.18  -3
  -5   3   4   87.63    3.18   1
  -4   3   4  152.01    4.36  -3
   4  -3  -4  152.01    4.36   1
   4  -3  -4  147.92    3.06  -3
  -4   3   4  147.92    3.06   1
  -3   3   4  417.98    5.40  -3
   3  -3  -4  417.98    5.40   1
   3  -3  -4  376.02    3.80  -3
  -3   3   4  376.02    3.80   1
  -2   3   4  362.51    4.52  -3
   2  -3  -4  362.51    4.52   1
   2  -3  -4  330.22    3.29  -3
  -2   3   4  330.22    3.29   1
  -1   3   4   95.14    2.86  -3
   1  -3  -4   95.14    2.86   1
   1  -3  -4  114.18    2.10  -3
  -1   3   4  114.18    2.10   1
   0   3   4  256.58    3.17  -3
   0  -3  -4  256.58    3.17   1
   0  -3  -4  235.29    2.25  -3
   0   3   4  235.29    2.25   1
   3   0   4  219.18    2.62  -4
   0  -3  -4  219.18    2.62  -3
  -3   0  -4  219.18    2.62  -2
   0   3   4  219.18    2.62   1
  -3  -1  -4  226.63    3.54  -4
   1   3   4  226.63    3.54  -3
   3   1   4  226.63    3.54  -2
  -1  -3  -4  226.63    3.54   1
   3   1   4  242.13    1.71  -4
  -1  -3  -4  242.13    1.71  -3
  -3  -1  -4  242.13    1.71  -2
   1   3   4  242.13    1.71   1
  -3  -2  -4  222.29    3.33  -4
   2   3   4  222.29    3.33  -3
   3   2   4  222.29    3.33  -2
  -2  -3  -4  222.29    3.33   1
   3   2   4  220.75    1.44  -4
  -2  -3  -4  220.75    1.44  -3
  -3  -2  -4  220.75    1.44  -2
   2   3   4  220.75    1.44   1
  -3  -3  -4   77.08    2.63  -4
   3   3   4   77.08    2.63  -3
   3   3   4   77.08    2.63  -2
  -3  -3  -4   77.08    2.63   1
   3   3   4   87.05    2.89  -4
  -3  -3  -4   87.05    2.89  -3
  -3  -3  -4   87.05    2.89  -2
   3   3   4   87.05    2.89   1
  -3  -4  -4  168.62    3.83  -4
   4   3   4  168.62    3.83  -3
   3   4   4  168.62    3.83  -2
  -4  -3  -4  168.62    3.83   1
   3   4   4  202.88    4.11  -4
  -4  -3  -4  202.88    4.11  -3
  -3  -4  -4  202.88    4.11  -2
   4   3   4  202.88    4.11   1
  -3  -5  -4  259.59    5.72  -4
   5   3   4  259.59    5.72  -3
   3   5   4  259.59    5.72  -2
  -5  -3  -4  259.59    5.72   1
  -5  -3  -4  124.95    3.31  -3
   5   3   4  124.95    3.31   1
  -3  -6  -4  227.27    6.52  -4
   6   3   4  227.27    6.52  -3
   3   6   4  227.27    6.52  -2
  -6  -3  -4  227.27    6.52   1
  -6  -3  -4  334.38    5.23  -3
   6   3   4  334.38    5.23   1
   7   3   4  278.53    6.07  -3
  -7  -3  -4  278.53    6.07   1
  -7  -3  -4  255.04    5.63  -3
   7   3   4  255.04    5.63   1
   8   3   4   57.92    6.08  -3
  -8  -3  -4   57.92    6.08   1
  -8  -3  -4   89.22    5.03  -3
   8   3   4   89.22    5.03   1
  -3   5  -3  231.32    6.99  -4
  -4   4   4  231.32    6.99  -3
   3  -5   3  231.32    6.99  -2
   4  -4  -4  231.32    6.99   1
   4  -4  -4  186.81    3.48  -3
  -4   4   4  186.81    3.48   1
  -3   4   4  279.01    5.09  -3
   3  -4  -4  279.01    5.09   1
   3  -4  -4  227.24    3.46  -3
  -3   4   4  227.24    3.46   1
  -2   4   4  352.72    5.13  -3
   2  -4  -4  352.72    5.13   1
   2  -4  -4  306.33    3.49  -3
  -2   4   4  306.33    3.49   1
  -1   4   4  377.60    4.30  -3
   1  -4  -4  377.60    4.30   1
   1  -4  -4  340.50    3.29  -3
  -1   4   4  340.50    3.29   1
   0   4   4  678.03    5.19  -3
   0  -4  -4  678.03    5.19   1
   0  -4  -4  566.83    3.69  -3
   0   4   4  566.83    3.69   1
  -4  -1  -4  494.20    5.25  -4
   1   4   4  494.20    5.25  -3
   4   1   4  494.20    5.25  -2
  -1  -4  -4  494.20    5.25   1
   4   1   4  611.78    3.87  -4
  -1  -4  -4  611.78    3.87  -3
  -4  -1  -4  611.78    3.87  -2
   1   4   4  611.78    3.87   1
  -1  -4  -4  550.17    4.09  -3
   1   4   4  550.17    4.09   1
  -4  -2  -4 1457.82    8.20  -4
   2   4   4 1457.82    8.20  -3
   4   2   4 1457.82    8.20  -2
  -2  -4  -4 1457.82    8.20   1
   4   2   4 1537.78    4.86  -4
  -2  -4  -4 1537.78    4.86  -3
  -4  -2  -4 1537.78    4.86  -2
   2   4   4 1537.78    4.86   1
  -4  -3  -4   49.42    3.12  -4
   3   4   4   49.42    3.12  -3
   4   3   4   49.42    3.12  -2
  -3  -4  -4   49.42    3.12   1
   4   3   4   49.37    3.35  -4
  -3  -4  -4   49.37    3.35  -3
  -4  -3  -4   49.37    3.35  -2
   3   4   4   49.37    3.35   1
  -4  -4  -4  591.29    5.02  -4
   4   4   4  591.29    5.02  -3
   4   4   4  591.29    5.02  -2
  -4  -4  -4  591.29    5.02   1
   4   4   4  716.48    6.43  -4
  -4  -4  -4  716.48    6.43  -3
  -4  -4  -4  716.48    6.43  -2
   4   4   4  716.48    6.43   1
  -4  -5  -4  262.50    4.57  -4
   5   4   4  262.50    4.57  -3
   4   5   4  262.50    4.57  -2
  -5  -4  -4  262.50    4.57   1
   4   5   4  246.50    5.32  -4
  -5  -4  -4  246.50    5.32  -3
  -4  -5  -4  246.50    5.32  -2
   5   4   4  246.50    5.32   1
  -4  -6  -4  140.66    6.41  -4
   6   4   4  140.66    6.41  -3
   4   6   4  140.66    6.41  -2
  -6  -4  -4  140.66    6.41   1
  -6  -4  -4  117.85    3.73  -3
   6   4   4  117.85    3.73   1
  -4  -7  -4   48.64    6.99  -4
   7   4   4   48.64    6.99  -3
   4   7   4   48.64    6.99  -2
  -7  -4  -4   48.64    6.99   1
  -7  -4  -4   18.00    2.90  -3
   7   4   4   18.00    2.90   1
   8   4   4   23.90    5.20  -3
  -8  -4  -4   23.90    5.20   1
  -8  -4  -4    8.69    3.68  -3
   8   4   4    8.69    3.68   1
  -4   4  -3   69.13    6.41  -4
  -3   5   4   69.13    6.41  -3
   4  -4   3   69.13    6.41  -2
   3  -5  -4   69.13    6.41   1
   3  -5  -4   41.74    2.75  -3
  -3   5   4   41.74    2.75   1
  -2   5   4   92.46    4.33  -3
   2  -5  -4   92.46    4.33   1
   2  -5  -4   46.05    2.52  -3
  -2   5   4   46.05    2.52   1
  -1   5   4   80.46    3.79  -3
   1  -5  -4   80.46    3.79   1
   1  -5  -4   61.42    2.41  -3
  -1   5   4   61.42    2.41   1
   0   5   4  159.09    3.58  -3
   0  -5  -4  159.09    3.58   1
   0  -5  -4  194.90    2.81  -3
   0   5   4  194.90    2.81   1
   1   5   4  637.09    5.16  -3
  -1  -5  -4  637.09    5.16   1
  -1  -5  -4  559.20    2.86  -3
   1   5   4  559.20    2.86   1
   2   5   4  211.02    3.59  -3
  -2  -5  -4  211.02    3.59   1
  -2  -5  -4  202.52    3.19  -3
   2   5   4  202.52    3.19   1
   5   2   4  254.06    3.10  -4
  -2  -5  -4  254.06    3.10  -3
  -5  -2  -4  254.06    3.10  -2
   2   5   4  254.06    3.10   1
  -5  -3  -4  690.61    6.13  -4
   3   5   4  690.61    6.13  -3
   5   3   4  690.61    6.13  -2
  -3  -5  -4  690.61    6.13   1
   5   3   4  791.64    6.61  -4
  -3  -5  -4  791.64    6.61  -3
  -5  -3  -4  791.64    6.61  -2
   3   5   4  791.64    6.61   1
  -5  -4  -4  386.72    4.81  -4
   4   5   4  386.72    4.81  -3
   5   4   4  386.72    4.81  -2
  -4  -5  -4  386.72    4.81   1
   5   4   4  542.84    6.00  -4
  -4  -5  -4  542.84    6.00  -3
  -5  -4  -4  542.84    6.00  -2
   4   5   4  542.84    6.00   1
  -5  -5  -4  450.36    4.95  -4
   5   5   4  450.36    4.95  -3
   5   5   4  450.36    4.95  -2
  -5  -5  -4  450.36    4.95   1
   5   5   4  518.78    6.34  -4
  -5  -5  -4  518.78    6.34  -3
  -5  -5  -4  518.78    6.34  -2
   5   5   4  518.78    6.34   1
  -5  -6  -4  282.69    5.09  -4
   6   5   4  282.69    5.09  -3
   5   6   4  282.69    5.09  -2
  -6  -5  -4  282.69    5.09   1
   5   6   4  274.18    5.77  -4
  -6  -5  -4  274.18    5.77  -3
  -5  -6  -4  274.18    5.77  -2
   6   5   4  274.18    5.77   1
  -5  -7  -4  417.43    7.04  -4
   7   5   4  417.43    7.04  -3
   5   7   4  417.43    7.04  -2
  -7  -5  -4  417.43    7.04   1
  -7  -5  -4  313.79    5.39  -3
   7   5   4  313.79    5.39   1
  -5   3  -3   94.50    6.73  -4
  -2   6   4   94.50    6.73  -3
   5  -3   3   94.50    6.73  -2
   2  -6  -4   94.50    6.73   1
   2  -6  -4   39.00    2.91  -3
  -2   6   4   39.00    2.91   1
  -1   6   4   60.84    4.32  -3
   1  -6  -4   60.84    4.32   1
   1  -6  -4   57.35    2.84  -3
  -1   6   4   57.35    2.84   1
   0   6   4   24.96    3.41  -3
   0  -6  -4   24.96    3.41   1
   0  -6  -4   30.35    2.52  -3
   0   6   4   30.35    2.52   1
   1   6   4    4.18    2.64  -3
  -1  -6  -4    4.18    2.64   1
  -1  -6  -4    5.87    1.78  -3
   1   6   4    5.87    1.78   1
   2   6   4   18.72    2.92  -3
  -2  -6  -4   18.72    2.92   1
  -2  -6  -4    7.52    1.31  -3
   2   6   4    7.52    1.31   1
   3   6   4   52.86    3.34  -3
  -3  -6  -4   52.86    3.34   1
  -3  -6  -4   58.16    2.98  -3
   3   6   4   58.16    2.98   1
  -6  -4  -4   36.52    4.33  -4
   4   6   4   36.52    4.33  -3
   6   4   4   36.52    4.33  -2
  -4  -6  -4   36.52    4.33   1
   6   4   4   18.33    4.89  -4
  -4  -6  -4   18.33    4.89  -3
  -6  -4  -4   18.33    4.89  -2
   4   6   4   18.33    4.89   1
   6   5   4  296.98    5.67  -4
  -5  -6  -4  296.98    5.67  -3
  -6  -5  -4  296.98    5.67  -2
   5   6   4  296.98    5.67   1
  -6  -6  -4  272.06    4.79  -4
   6   6   4  272.06    4.79  -3
   6   6   4  272.06    4.79  -2
  -6  -6  -4  272.06    4.79   1
   6   6   4  332.19    6.45  -4
  -6  -6  -4  332.19    6.45  -3
  -6  -6  -4  332.19    6.45  -2
   6   6   4  332.19    6.45   1
   6   7   4  112.90    5.56  -4
  -7  -6  -4  112.90    5.56  -3
  -6  -7  -4  112.90    5.56  -2
   7   6   4  112.90    5.56   1
  -6   2  -3  174.32    7.49  -4
  -1   7   4  174.32    7.49  -3
   6  -2   3  174.32    7.49  -2
   1  -7  -4  174.32    7.49   1
   1  -7  -4  112.58    3.55  -3
  -1   7   4  112.58    3.55   1
   0   7   4  165.22    4.68  -3
   0  -7  -4  165.22    4.68   1
   0  -7  -4  167.56    3.59  -3
   0   7   4  167.56    3.59   1
   1   7   4  183.48    4.02  -3
  -1  -7  -4  183.48    4.02   1
  -1  -7  -4  206.25    3.48  -3
   1   7   4  206.25    3.48   1
   2   7   4  197.60    4.32  -3
  -2  -7  -4  197.60    4.32   1
  -2  -7  -4  206.35    3.23  -3
   2   7   4  206.35    3.23   1
  -3  -7  -4  219.17    4.30  -3
   3   7   4  219.17    4.30   1
  -4  -7  -4   79.19    3.74  -3
   4   7   4   79.19    3.74   1
   7   5   4  172.11    6.04  -4
  -5  -7  -4  172.11    6.04  -3
  -7  -5  -4  172.11    6.04  -2
   5   7   4  172.11    6.04   1
   7   6   4   35.36    5.11  -4
  -6  -7  -4   35.36    5.11  -3
  -7  -6  -4   35.36    5.11  -2
   6   7   4   35.36    5.11   1
   7   7   4    7.66    5.24  -4
  -7  -7  -4    7.66    5.24  -3
  -7  -7  -4    7.66    5.24  -2
   7   7   4    7.66    5.24   1
   1   8   4   99.03    4.51  -3
  -1  -8  -4   99.03    4.51   1
  -1  -8  -4  102.02    3.42  -3
   1   8   4  102.02    3.42   1
  -2  -8  -4  102.69    3.17  -3
   2   8   4  102.69    3.17   1
  -4  -8  -4  168.32    4.58  -3
   4   8   4  168.32    4.58   1
  -5  -8  -4  196.45    4.90  -3
   5   8   4  196.45    4.90   1
   7   5  -5  209.58    6.78  -4
  -5  -7   5  209.58    6.78  -3
  -7  -5   5  209.58    6.78  -2
   5   7  -5  209.58    6.78   1
  -7  -5   5  223.73    5.94  -4
   5   7  -5  223.73    5.94  -3
   7   5  -5  223.73    5.94  -2
  -5  -7   5  223.73    5.94   1
  -4  -7   5  362.40    6.17  -3
   4   7  -5  362.40    6.17   1
   4   7  -5  320.78    4.73  -3
  -4  -7   5  320.78    4.73   1
  -3  -7   5  280.05    5.48  -3
   3   7  -5  280.05    5.48   1
   3   7  -5  267.81    4.11  -3
  -3  -7   5  267.81    4.11   1
   2   7  -5  153.22    3.66  -3
  -2  -7   5  153.22    3.66   1
  -1  -7   5  182.88    4.90  -3
   1   7  -5  182.88    4.90   1
   1   7  -5  161.62    3.88  -3
  -1  -7   5  161.62    3.88   1
   0  -7   5  184.91    4.97  -3
   0   7  -5  184.91    4.97   1
   0   7  -5  137.90    3.62  -3
   0  -7   5  137.90    3.62   1
   6   6  -5    8.88    5.18  -4
  -6  -6   5    8.88    5.18  -3
  -6  -6   5    8.88    5.18  -2
   6   6  -5    8.88    5.18   1
  -6  -6   5    6.64    3.87  -4
   6   6  -5    6.64    3.87  -3
   6   6  -5    6.64    3.87  -2
  -6  -6   5    6.64    3.87   1
   6   5  -5   33.73    5.62  -4
  -5  -6   5   33.73    5.62  -3
  -6  -5   5   33.73    5.62  -2
   5   6  -5   33.73    5.62   1
  -6  -5   5   54.17    4.28  -4
   5   6  -5   54.17    4.28  -3
   6   5  -5   54.17    4.28  -2
  -5  -6   5   54.17    4.28   1
   6   4  -5  181.16    5.93  -4
  -4  -6   5  181.16    5.93  -3
  -6  -4   5  181.16    5.93  -2
   4   6  -5  181.16    5.93   1
  -6  -4   5  198.75    5.05  -4
   4   6  -5  198.75    5.05  -3
   6   4  -5  198.75    5.05  -2
  -4  -6   5  198.75    5.05   1
  -3  -6   5   52.16    3.65  -3
   3   6  -5   52.16    3.65   1
   3   6  -5   33.93    3.32  -3
  -3  -6   5   33.93    3.32   1
  -2  -6   5  252.08    4.64  -3
   2   6  -5  252.08    4.64   1
   2   6  -5  242.52    3.74  -3
  -2  -6   5  242.52    3.74   1
  -1  -6   5  186.89    4.31  -3
   1   6  -5  186.89    4.31   1
   1   6  -5  177.22    3.56  -3
  -1  -6   5  177.22    3.56   1
   0  -6   5  169.18    4.29  -3
   0   6  -5  169.18    4.29   1
   0   6  -5  173.58    3.43  -3
   0  -6   5  173.58    3.43   1
   1  -6   5  166.70    4.61  -3
  -1   6  -5  166.70    4.61   1
  -1   6  -5  145.28    3.29  -3
   1  -6   5  145.28    3.29   1
   5   7  -5  251.46    6.73  -4
  -7  -5   5  251.46    6.73  -3
  -5  -7   5  251.46    6.73  -2
   7   5  -5  251.46    6.73   1
  -5  -7   5  274.77    5.57  -4
   7   5  -5  274.77    5.57  -3
   5   7  -5  274.77    5.57  -2
  -7  -5   5  274.77    5.57   1
   5   6  -5  298.86    6.16  -4
  -6  -5   5  298.86    6.16  -3
  -5  -6   5  298.86    6.16  -2
   6   5  -5  298.86    6.16   1
  -5  -6   5  242.86    4.36  -4
   6   5  -5  242.86    4.36  -3
   5   6  -5  242.86    4.36  -2
  -6  -5   5  242.86    4.36   1
   5   5  -5   87.48    4.93  -4
  -5  -5   5   87.48    4.93  -3
  -5  -5   5   87.48    4.93  -2
   5   5  -5   87.48    4.93   1
  -5  -5   5  119.13    3.59  -4
   5   5  -5  119.13    3.59  -3
   5   5  -5  119.13    3.59  -2
  -5  -5   5  119.13    3.59   1
   5   4  -5  381.31    6.24  -4
  -4  -5   5  381.31    6.24  -3
  -5  -4   5  381.31    6.24  -2
   4   5  -5  381.31    6.24   1
  -5  -4   5  330.13    4.43  -4
   4   5  -5  330.13    4.43  -3
   5   4  -5  330.13    4.43  -2
  -4  -5   5  330.13    4.43   1
  -3  -5   5  103.81    3.77  -3
   3   5  -5  103.81    3.77   1
  -5  -3   5   90.03    3.98  -4
   3   5  -5   90.03    3.98  -3
   5   3  -5   90.03    3.98  -2
  -3  -5   5   90.03    3.98   1
  -2  -5   5   55.23    3.33  -3
   2   5  -5   55.23    3.33   1
   2   5  -5   58.81    2.87  -3
  -2  -5   5   58.81    2.87   1
  -1  -5   5   28.36    2.94  -3
   1   5  -5   28.36    2.94   1
   1   5  -5   34.31    2.49  -3
  -1  -5   5   34.31    2.49   1
   0  -5   5   26.22    3.03  -3
   0   5  -5   26.22    3.03   1
   0   5  -5   31.59    2.46  -3
   0  -5   5   31.59    2.46   1
   1  -5   5   31.26    3.57  -3
  -1   5  -5   31.26    3.57   1
  -1   5  -5   19.78    2.41  -3
   1  -5   5   19.78    2.41   1
   2  -5   5   29.84    3.62  -3
  -2   5  -5   29.84    3.62   1
  -2   5  -5   36.34    2.34  -3
   2  -5   5   36.34    2.34   1
   4   7  -5  184.90    6.58  -4
  -7  -4   5  184.90    6.58  -3
  -4  -7   5  184.90    6.58  -2
   7   4  -5  184.90    6.58   1
  -4  -7   5  240.49    5.79  -4
   7   4  -5  240.49    5.79  -3
   4   7  -5  240.49    5.79  -2
  -7  -4   5  240.49    5.79   1
   4   6  -5  262.24    5.80  -4
  -6  -4   5  262.24    5.80  -3
  -4  -6   5  262.24    5.80  -2
   6   4  -5  262.24    5.80   1
  -4  -6   5  267.82    4.90  -4
   6   4  -5  267.82    4.90  -3
   4   6  -5  267.82    4.90  -2
  -6  -4   5  267.82    4.90   1
   4   5  -5  383.39    5.80  -4
  -5  -4   5  383.39    5.80  -3
  -4  -5   5  383.39    5.80  -2
   5   4  -5  383.39    5.80   1
  -4  -5   5  309.54    4.07  -4
   5   4  -5  309.54    4.07  -3
   4   5  -5  309.54    4.07  -2
  -5  -4   5  309.54    4.07   1
   4   4  -5  540.32    5.99  -4
  -4  -4   5  540.32    5.99  -3
  -4  -4   5  540.32    5.99  -2
   4   4  -5  540.32    5.99   1
  -4  -4   5  468.32    4.30  -4
   4   4  -5  468.32    4.30  -3
   4   4  -5  468.32    4.30  -2
  -4  -4   5  468.32    4.30   1
   4   3  -5  563.98    6.08  -4
  -3  -4   5  563.98    6.08  -3
  -4  -3   5  563.98    6.08  -2
   3   4  -5  563.98    6.08   1
  -4  -3   5  519.59    4.46  -4
   3   4  -5  519.59    4.46  -3
   4   3  -5  519.59    4.46  -2
  -3  -4   5  519.59    4.46   1
  -2  -4   5  926.43    6.64  -3
   2   4  -5  926.43    6.64   1
  -4  -2   5  911.47    5.78  -4
   2   4  -5  911.47    5.78  -3
   4   2  -5  911.47    5.78  -2
  -2  -4   5  911.47    5.78   1
  -1  -4   5  468.75    4.91  -3
   1   4  -5  468.75    4.91   1
   1   4  -5  386.10    3.82  -3
  -1  -4   5  386.10    3.82   1
   0  -4   5  416.66    4.78  -3
   0   4  -5  416.66    4.78   1
   0   4  -5  439.54    3.66  -3
   0  -4   5  439.54    3.66   1
  -1   4  -5  382.93    3.59  -3
   1  -4   5  382.93    3.59   1
  -2   4  -5  182.12    2.35  -3
   2  -4   5  182.12    2.35   1
  -3   4  -5   37.43    3.99  -3
   3  -4   5   37.43    3.99   1
   7   3  -5    6.96    2.80  -3
  -7  -3   5    6.96    2.80   1
   3   6  -5   58.20    4.90  -4
  -6  -3   5   58.20    4.90  -3
  -3  -6   5   58.20    4.90  -2
   6   3  -5   58.20    4.90   1
  -3  -6   5   74.73    4.62  -4
   6   3  -5   74.73    4.62  -3
   3   6  -5   74.73    4.62  -2
  -6  -3   5   74.73    4.62   1
   3   5  -5   85.84    4.45  -4
  -5  -3   5   85.84    4.45  -3
  -3  -5   5   85.84    4.45  -2
   5   3  -5   85.84    4.45   1
  -3  -5   5   65.24    3.60  -4
   5   3  -5   65.24    3.60  -3
   3   5  -5   65.24    3.60  -2
  -5  -3   5   65.24    3.60   1
   3   4  -5   82.63    3.55  -4
  -4  -3   5   82.63    3.55  -3
  -3  -4   5   82.63    3.55  -2
   4   3  -5   82.63    3.55   1
  -3  -4   5   97.05    2.80  -4
   4   3  -5   97.05    2.80  -3
   3   4  -5   97.05    2.80  -2
  -4  -3   5   97.05    2.80   1
   3   3  -5  284.56    4.17  -4
  -3  -3   5  284.56    4.17  -3
  -3  -3   5  284.56    4.17  -2
   3   3  -5  284.56    4.17   1
  -3  -3   5  231.61    3.00  -4
   3   3  -5  231.61    3.00  -3
   3   3  -5  231.61    3.00  -2
  -3  -3   5  231.61    3.00   1
   3   2  -5  534.23    5.18  -4
  -2  -3   5  534.23    5.18  -3
  -3  -2   5  534.23    5.18  -2
   2   3  -5  534.23    5.18   1
  -3  -2   5  457.96    3.78  -4
   2   3  -5  457.96    3.78  -3
   3   2  -5  457.96    3.78  -2
  -2  -3   5  457.96    3.78   1
  -1  -3   5  526.21    4.89  -3
   1   3  -5  526.21    4.89   1
  -3  -1   5  509.57    4.05  -4
   1   3  -5  509.57    4.05  -3
   3   1  -5  509.57    4.05  -2
  -1  -3   5  509.57    4.05   1
   0   3  -5  469.88    3.55  -3
   0  -3   5  469.88    3.55   1
  -1   3  -5  213.84    2.04  -3
   1  -3   5  213.84    2.04   1
  -2   3  -5 1195.75    4.55  -3
   2  -3   5 1195.75    4.55   1
  -3   3  -5  305.79    2.54  -3
   3  -3   5  305.79    2.54   1
  -4   3  -5  251.44    4.93  -3
   4  -3   5  251.44    4.93   1
   7   2  -5  229.44    4.12  -3
  -7  -2   5  229.44    4.12   1
   6   2  -5  161.99    3.50  -3
  -6  -2   5  161.99    3.50   1
  -5  -2   5   12.47    2.27  -3
   5   2  -5   12.47    2.27   1
  -2  -5   5   29.49    3.65  -4
   5   2  -5   29.49    3.65  -3
   2   5  -5   29.49    3.65  -2
  -5  -2   5   29.49    3.65   1
   2   4  -5  295.16    4.36  -4
  -4  -2   5  295.16    4.36  -3
  -2  -4   5  295.16    4.36  -2
   4   2  -5  295.16    4.36   1
  -2  -4   5  345.16    3.87  -4
   4   2  -5  345.16    3.87  -3
   2   4  -5  345.16    3.87  -2
  -4  -2   5  345.16    3.87   1
   2   3  -5  213.02    3.50  -4
  -3  -2   5  213.02    3.50  -3
  -2  -3   5  213.02    3.50  -2
   3   2  -5  213.02    3.50   1
  -2  -3   5  213.87    2.82  -4
   3   2  -5  213.87    2.82  -3
   2   3  -5  213.87    2.82  -2
  -3  -2   5  213.87    2.82   1
   2   2  -5   17.52    2.58  -4
  -2  -2   5   17.52    2.58  -3
  -2  -2   5   17.52    2.58  -2
   2   2  -5   17.52    2.58   1
  -2  -2   5   10.15    1.77  -4
   2   2  -5   10.15    1.77  -3
   2   2  -5   10.15    1.77  -2
  -2  -2   5   10.15    1.77   1
   2   1  -5  468.41    4.65  -4
  -1  -2   5  468.41    4.65  -3
  -2  -1   5  468.41    4.65  -2
   1   2  -5  468.41    4.65   1
  -2  -1   5  350.98    3.02  -4
   1   2  -5  350.98    3.02  -3
   2   1  -5  350.98    3.02  -2
  -1  -2   5  350.98    3.02   1
   0   2  -5  145.38    2.79  -3
   0  -2   5  145.38    2.79   1
  -2   0   5  165.98    2.57  -4
   0   2  -5  165.98    2.57  -3
   2   0  -5  165.98    2.57  -2
   0  -2   5  165.98    2.57   1
  -1   2  -5  207.37    1.77  -3
   1  -2   5  207.37    1.77   1
   2  -2   5   70.50    3.24  -3
  -2   2  -5   70.50    3.24   1
  -2   2  -5   82.44    1.44  -3
   2  -2   5   82.44    1.44   1
   3  -2   5  340.34    5.63  -3
  -3   2  -5  340.34    5.63   1
  -3   2  -5  263.96    2.15  -3
   3  -2   5  263.96    2.15   1
  -4   2  -5  143.32    3.80  -3
   4  -2   5  143.32    3.80   1
  -5   2  -5  187.89    4.57  -3
   5  -2   5  187.89    4.57   1
   7   1  -5  114.17    3.44  -3
  -7  -1   5  114.17    3.44   1
   6   1  -5  289.18    3.79  -3
  -6  -1   5  289.18    3.79   1
   5   1  -5  567.64    4.46  -3
  -5  -1   5  567.64    4.46   1
  -4  -1   5  788.09    5.59  -3
   4   1  -5  788.09    5.59   1
  -1  -4   5  827.17    5.54  -4
   4   1  -5  827.17    5.54  -3
   1   4  -5  827.17    5.54  -2
  -4  -1   5  827.17    5.54   1
  -3  -1   5  495.70    4.22  -3
   3   1  -5  495.70    4.22   1
  -1  -3   5  473.53    3.88  -4
   3   1  -5  473.53    3.88  -3
   1   3  -5  473.53    3.88  -2
  -3  -1   5  473.53    3.88   1
   1   2  -5  484.17    4.18  -4
  -2  -1   5  484.17    4.18  -3
  -1  -2   5  484.17    4.18  -2
   2   1  -5  484.17    4.18   1
  -1  -2   5  382.32    3.05  -4
   2   1  -5  382.32    3.05  -3
   1   2  -5  382.32    3.05  -2
  -2  -1   5  382.32    3.05   1
  -1  -1   5 1019.66    4.64  -4
   1   1  -5 1019.66    4.64  -3
   1   1  -5 1019.66    4.64  -2
  -1  -1   5 1019.66    4.64   1
   0   1  -5  545.09    4.16  -3
   0  -1   5  545.09    4.16   1
  -1   0   5  541.97    3.16  -4
   0   1  -5  541.97    3.16  -3
   1   0  -5  541.97    3.16  -2
   0  -1   5  541.97    3.16   1
  -1   1  -5  152.42    2.68  -3
   1  -1   5  152.42    2.68   1
  -1   1   5  135.12    2.05  -4
  -1   1  -5  135.12    2.05  -3
   1  -1  -5  135.12    2.05  -2
   1  -1   5  135.12    2.05   1
   1  -2  -5  369.31    4.51  -4
   2  -1   5  369.31    4.51  -3
  -1   2   5  369.31    4.51  -2
  -2   1  -5  369.31    4.51   1
  -2   1  -5  453.92    2.22  -3
   2  -1   5  453.92    2.22   1
   3  -1   5   85.26    3.64  -3
  -3   1  -5   85.26    3.64   1
  -3   1  -5   51.08    2.76  -3
   3  -1   5   51.08    2.76   1
   4  -1   5   41.05    4.41  -3
  -4   1  -5   41.05    4.41   1
   5  -1   5   47.36    5.34  -3
  -5   1  -5   47.36    5.34   1
  -5   1  -5   30.85    3.45  -3
   5  -1   5   30.85    3.45   1
   6  -1   5   15.33    6.11  -3
  -6   1  -5   15.33    6.11   1
  -6   1  -5    4.44    3.21  -3
   6  -1   5    4.44    3.21   1
  -6   0   5   10.03    3.46  -3
   6   0  -5   10.03    3.46   1
   6   0  -5    1.08    2.18  -3
  -6   0   5    1.08    2.18   1
  -5   0   5  121.64    3.70  -3
   5   0  -5  121.64    3.70   1
   5   0  -5  110.93    2.81  -3
  -5   0   5  110.93    2.81   1
  -4   0   5  276.44    3.64  -3
   4   0  -5  276.44    3.64   1
   4   0  -5  249.86    3.06  -3
  -4   0   5  249.86    3.06   1
  -3   0   5  653.23    3.27  -3
   3   0  -5  653.23    3.27   1
   0  -3   5  585.21    4.43  -4
   3   0  -5  585.21    4.43  -3
   0   3  -5  585.21    4.43  -2
  -3   0   5  585.21    4.43   1
  -2   0   5  365.46    3.17  -3
   2   0  -5  365.46    3.17   1
   0  -2   5  383.97    3.22  -4
   2   0  -5  383.97    3.22  -3
   0   2  -5  383.97    3.22  -2
  -2   0   5  383.97    3.22   1
   0   0   5  530.29    2.30  -4
   0   0  -5  530.29    2.30  -3
   0   0  -5  530.29    2.30  -2
   0   0   5  530.29    2.30   1
   0  -1  -5 2035.74    9.12  -4
   1   0   5 2035.74    9.12  -3
   0   1   5 2035.74    9.12  -2
  -1   0  -5 2035.74    9.12   1
   0   1   5 1911.30    5.30  -4
  -1   0  -5 1911.30    5.30  -3
   0  -1  -5 1911.30    5.30  -2
   1   0   5 1911.30    5.30   1
   0  -2  -5  473.89    4.85  -4
   2   0   5  473.89    4.85  -3
   0   2   5  473.89    4.85  -2
  -2   0  -5  473.89    4.85   1
  -2   0  -5  489.18    4.31  -3
   2   0   5  489.18    4.31   1
   0  -3  -5  453.55    5.53  -4
   3   0   5  453.55    5.53  -3
   0   3   5  453.55    5.53  -2
  -3   0  -5  453.55    5.53   1
  -3   0  -5  554.11    4.98  -3
   3   0   5  554.11    4.98   1
   4   0   5  546.51    5.67  -3
  -4   0  -5  546.51    5.67   1
  -4   0  -5  414.86    4.54  -3
   4   0   5  414.86    4.54   1
   5   0   5  393.79    5.86  -3
  -5   0  -5  393.79    5.86   1
  -5   0  -5  288.67    4.33  -3
   5   0   5  288.67    4.33   1
   6   0   5   79.32    5.34  -3
  -6   0  -5   79.32    5.34   1
  -6   0  -5   55.94    3.88  -3
   6   0   5   55.94    3.88   1
   7   0   5   60.80    5.84  -3
  -7   0  -5   60.80    5.84   1
  -7   0  -5   50.80    4.42  -3
   7   0   5   50.80    4.42   1
  -6   1   5  104.32    4.75  -3
   6  -1  -5  104.32    4.75   1
   6  -1  -5   76.69    3.26  -3
  -6   1   5   76.69    3.26   1
  -5   1   5   70.27    3.89  -3
   5  -1  -5   70.27    3.89   1
   5  -1  -5   36.40    2.62  -3
  -5   1   5   36.40    2.62   1
  -4   1   5   63.45    3.20  -3
   4  -1  -5   63.45    3.20   1
   4  -1  -5   59.26    2.35  -3
  -4   1   5   59.26    2.35   1
  -3   1   5   84.87    3.16  -3
   3  -1  -5   84.87    3.16   1
   3  -1  -5   52.53    1.94  -3
  -3   1   5   52.53    1.94   1
  -2   1   5    7.66    1.94  -3
   2  -1  -5    7.66    1.94   1
   1  -2   5   35.30    2.32  -4
   2  -1  -5   35.30    2.32  -3
  -1   2  -5   35.30    2.32  -2
  -2   1   5   35.30    2.32   1
  -1   1   5   20.36    2.00  -3
   1  -1  -5   20.36    2.00   1
   1  -1   5   23.52    1.49  -4
   1  -1  -5   23.52    1.49  -3
  -1   1  -5   23.52    1.49  -2
  -1   1   5   23.52    1.49   1
   1  -1  -5   20.22    1.56  -3
  -1   1   5   20.22    1.56   1
  -1   0  -5  225.43    2.87  -4
   0   1   5  225.43    2.87  -3
   1   0   5  225.43    2.87  -2
   0  -1  -5  225.43    2.87   1
   1   0   5  229.74    1.62  -4
   0  -1  -5  229.74    1.62  -3
  -1   0  -5  229.74    1.62  -2
   0   1   5  229.74    1.62   1
  -1  -1  -5  346.33    3.27  -4
   1   1   5  346.33    3.27  -3
   1   1   5  346.33    3.27  -2
  -1  -1  -5  346.33    3.27   1
   1   1   5  250.19    1.66  -4
  -1  -1  -5  250.19    1.66  -3
  -1  -1  -5  250.19    1.66  -2
   1   1   5  250.19    1.66   1
  -1  -2  -5  162.99    3.15  -4
   2   1   5  162.99    3.15  -3
   1   2   5  162.99    3.15  -2
  -2  -1  -5  162.99    3.15   1
   1   2   5  149.41    3.15  -4
  -2  -1  -5  149.41    3.15  -3
  -1  -2  -5  149.41    3.15  -2
   2   1   5  149.41    3.15   1
  -1  -3  -5  563.80    5.67  -4
   3   1   5  563.80    5.67  -3
   1   3   5  563.80    5.67  -2
  -3  -1  -5  563.80    5.67   1
  -3  -1  -5  545.32    4.81  -3
   3   1   5  545.32    4.81   1
  -1  -4  -5  255.30    5.72  -4
   4   1   5  255.30    5.72  -3
   1   4   5  255.30    5.72  -2
  -4  -1  -5  255.30    5.72   1
  -4  -1  -5  226.32    3.74  -3
   4   1   5  226.32    3.74   1
   5   1   5  569.14    6.16  -3
  -5  -1  -5  569.14    6.16   1
  -5  -1  -5  544.01    5.65  -3
   5   1   5  544.01    5.65   1
   6   1   5  311.45    5.86  -3
  -6  -1  -5  311.45    5.86   1
  -6  -1  -5  262.93    4.82  -3
   6   1   5  262.93    4.82   1
   7   1   5  146.32    5.82  -3
  -7  -1  -5  146.32    5.82   1
  -7  -1  -5  119.83    4.59  -3
   7   1   5  119.83    4.59   1
  -5   2   5  366.15    5.52  -3
   5  -2  -5  366.15    5.52   1
   5  -2  -5  320.39    4.14  -3
  -5   2   5  320.39    4.14   1
  -4   2   5  185.04    4.13  -3
   4  -2  -5  185.04    4.13   1
   4  -2  -5  153.97    3.12  -3
  -4   2   5  153.97    3.12   1
  -3   2   5  560.40    5.56  -3
   3  -2  -5  560.40    5.56   1
   3  -2  -5  345.86    3.47  -3
  -3   2   5  345.86    3.47   1
  -2   2   5  300.27    3.73  -3
   2  -2  -5  300.27    3.73   1
   2  -2  -5  264.46    2.75  -3
  -2   2   5  264.46    2.75   1
  -1   2   5  955.37    5.79  -3
   1  -2  -5  955.37    5.79   1
   2  -1   5  820.26    4.47  -4
   1  -2  -5  820.26    4.47  -3
  -2   1  -5  820.26    4.47  -2
  -1   2   5  820.26    4.47   1
  -2   0  -5   99.48    3.12  -4
   0   2   5   99.48    3.12  -3
   2   0   5   99.48    3.12  -2
   0  -2  -5   99.48    3.12   1
   2   0   5  141.07    1.50  -4
   0  -2  -5  141.07    1.50  -3
  -2   0  -5  141.07    1.50  -2
   0   2   5  141.07    1.50   1
  -2  -1  -5  529.22    4.43  -4
   1   2   5  529.22    4.43  -3
   2   1   5  529.22    4.43  -2
  -1  -2  -5  529.22    4.43   1
   2   1   5  523.06    2.21  -4
  -1  -2  -5  523.06    2.21  -3
  -2  -1  -5  523.06    2.21  -2
   1   2   5  523.06    2.21   1
  -2  -2  -5   60.54    2.51  -4
   2   2   5   60.54    2.51  -3
   2   2   5   60.54    2.51  -2
  -2  -2  -5   60.54    2.51   1
   2   2   5   67.32    2.61  -4
  -2  -2  -5   67.32    2.61  -3
  -2  -2  -5   67.32    2.61  -2
   2   2   5   67.32    2.61   1
  -2  -3  -5  297.77    4.07  -4
   3   2   5  297.77    4.07  -3
   2   3   5  297.77    4.07  -2
  -3  -2  -5  297.77    4.07   1
   2   3   5  363.02    4.67  -4
  -3  -2  -5  363.02    4.67  -3
  -2  -3  -5  363.02    4.67  -2
   3   2   5  363.02    4.67   1
  -2  -4  -5  129.95    4.87  -4
   4   2   5  129.95    4.87  -3
   2   4   5  129.95    4.87  -2
  -4  -2  -5  129.95    4.87   1
  -4  -2  -5    9.56    2.27  -3
   4   2   5    9.56    2.27   1
  -2  -5  -5   13.12    5.66  -4
   5   2   5   13.12    5.66  -3
   2   5   5   13.12    5.66  -2
  -5  -2  -5   13.12    5.66   1
  -5  -2  -5   26.17    3.32  -3
   5   2   5   26.17    3.32   1
   6   2   5   30.20    4.21  -3
  -6  -2  -5   30.20    4.21   1
  -6  -2  -5   13.78    3.21  -3
   6   2   5   13.78    3.21   1
   7   2   5   94.34    5.69  -3
  -7  -2  -5   94.34    5.69   1
  -7  -2  -5  117.07    4.99  -3
   7   2   5  117.07    4.99   1
  -5   3   5  108.42    4.80  -3
   5  -3  -5  108.42    4.80   1
   5  -3  -5   83.41    3.24  -3
  -5   3   5   83.41    3.24   1
  -4   3   5  160.38    4.44  -3
   4  -3  -5  160.38    4.44   1
   4  -3  -5  111.90    3.03  -3
  -4   3   5  111.90    3.03   1
  -3   3   5  426.27    5.42  -3
   3  -3  -5  426.27    5.42   1
   3  -3  -5  393.85    3.93  -3
  -3   3   5  393.85    3.93   1
  -2   3   5  964.86    6.76  -3
   2  -3  -5  964.86    6.76   1
   2  -3  -5  708.44    4.68  -3
  -2   3   5  708.44    4.68   1
  -1   3   5  495.26    4.56  -3
   1  -3  -5  495.26    4.56   1
   1  -3  -5  446.70    3.53  -3
  -1   3   5  446.70    3.53   1
  -3   0  -5  469.70    5.11  -4
   0   3   5  469.70    5.11  -3
   3   0   5  469.70    5.11  -2
   0  -3  -5  469.70    5.11   1
   3   0   5  170.43    2.10  -4
   0  -3  -5  170.43    2.10  -3
  -3   0  -5  170.43    2.10  -2
   0   3   5  170.43    2.10   1
  -3  -1  -5  657.79    5.42  -4
   1   3   5  657.79    5.42  -3
   3   1   5  657.79    5.42  -2
  -1  -3  -5  657.79    5.42   1
   3   1   5  757.66    3.10  -4
  -1  -3  -5  757.66    3.10  -3
  -3  -1  -5  757.66    3.10  -2
   1   3   5  757.66    3.10   1
  -3  -2  -5  829.98    5.95  -4
   2   3   5  829.98    5.95  -3
   3   2   5  829.98    5.95  -2
  -2  -3  -5  829.98    5.95   1
   3   2   5  865.18    3.09  -4
  -2  -3  -5  865.18    3.09  -3
  -3  -2  -5  865.18    3.09  -2
   2   3   5  865.18    3.09   1
  -3  -3  -5  979.65    6.32  -4
   3   3   5  979.65    6.32  -3
   3   3   5  979.65    6.32  -2
  -3  -3  -5  979.65    6.32   1
   3   3   5 1160.42    7.60  -4
  -3  -3  -5 1160.42    7.60  -3
  -3  -3  -5 1160.42    7.60  -2
   3   3   5 1160.42    7.60   1
  -3  -4  -5  163.20    4.09  -4
   4   3   5  163.20    4.09  -3
   3   4   5  163.20    4.09  -2
  -4  -3  -5  163.20    4.09   1
  -4  -3  -5  125.02    3.57  -3
   4   3   5  125.02    3.57   1
  -3  -5  -5  642.70    7.72  -4
   5   3   5  642.70    7.72  -3
   3   5   5  642.70    7.72  -2
  -5  -3  -5  642.70    7.72   1
  -5  -3  -5  806.97    7.50  -3
   5   3   5  806.97    7.50   1
  -3  -6  -5  185.28    7.22  -4
   6   3   5  185.28    7.22  -3
   3   6   5  185.28    7.22  -2
  -6  -3  -5  185.28    7.22   1
  -6  -3  -5  154.65    4.67  -3
   6   3   5  154.65    4.67   1
  -3  -7  -5   70.21    7.59  -4
   7   3   5   70.21    7.59  -3
   3   7   5   70.21    7.59  -2
  -7  -3  -5   70.21    7.59   1
  -7  -3  -5   86.07    4.97  -3
   7   3   5   86.07    4.97   1
  -3   5  -4   24.67    5.99  -4
  -4   4   5   24.67    5.99  -3
   3  -5   4   24.67    5.99  -2
   4  -4  -5   24.67    5.99   1
   4  -4  -5    2.87    2.19  -3
  -4   4   5    2.87    2.19   1
  -3   4   5   11.50    3.56  -3
   3  -4  -5   11.50    3.56   1
   3  -4  -5   13.79    2.13  -3
  -3   4   5   13.79    2.13   1
  -2   4   5  150.86    4.26  -3
   2  -4  -5  150.86    4.26   1
   2  -4  -5  134.87    3.04  -3
  -2   4   5  134.87    3.04   1
  -1   4   5  149.44    3.70  -3
   1  -4  -5  149.44    3.70   1
   1  -4  -5  143.83    2.68  -3
  -1   4   5  143.83    2.68   1
   0   4   5  259.35    3.90  -3
   0  -4  -5  259.35    3.90   1
   0  -4  -5  189.01    2.52  -3
   0   4   5  189.01    2.52   1
   1   4   5   89.71    3.17  -3
  -1  -4  -5   89.71    3.17   1
  -1  -4  -5  141.85    2.76  -3
   1   4   5  141.85    2.76   1
   4   1   5  138.05    2.56  -4
  -1  -4  -5  138.05    2.56  -3
  -4  -1  -5  138.05    2.56  -2
   1   4   5  138.05    2.56   1
  -4  -2  -5  720.09    6.27  -4
   2   4   5  720.09    6.27  -3
   4   2   5  720.09    6.27  -2
  -2  -4  -5  720.09    6.27   1
   4   2   5  722.93    3.15  -4
  -2  -4  -5  722.93    3.15  -3
  -4  -2  -5  722.93    3.15  -2
   2   4   5  722.93    3.15   1
  -4  -3  -5  351.16    4.66  -4
   3   4   5  351.16    4.66  -3
   4   3   5  351.16    4.66  -2
  -3  -4  -5  351.16    4.66   1
   4   3   5  293.75    4.11  -4
  -3  -4  -5  293.75    4.11  -3
  -4  -3  -5  293.75    4.11  -2
   3   4   5  293.75    4.11   1
  -4  -4  -5  681.88    5.71  -4
   4   4   5  681.88    5.71  -3
   4   4   5  681.88    5.71  -2
  -4  -4  -5  681.88    5.71   1
   4   4   5  767.76    6.64  -4
  -4  -4  -5  767.76    6.64  -3
  -4  -4  -5  767.76    6.64  -2
   4   4   5  767.76    6.64   1
  -4  -5  -5  267.34    4.91  -4
   5   4   5  267.34    4.91  -3
   4   5   5  267.34    4.91  -2
  -5  -4  -5  267.34    4.91   1
   4   5   5  294.06    5.46  -4
  -5  -4  -5  294.06    5.46  -3
  -4  -5  -5  294.06    5.46  -2
   5   4   5  294.06    5.46   1
  -4  -6  -5  163.85    5.91  -4
   6   4   5  163.85    5.91  -3
   4   6   5  163.85    5.91  -2
  -6  -4  -5  163.85    5.91   1
  -6  -4  -5  164.20    4.44  -3
   6   4   5  164.20    4.44   1
  -4  -7  -5  334.73    8.70  -4
   7   4   5  334.73    8.70  -3
   4   7   5  334.73    8.70  -2
  -7  -4  -5  334.73    8.70   1
  -7  -4  -5  295.30    5.85  -3
   7   4   5  295.30    5.85   1
  -4   4  -4  130.11    7.12  -4
  -3   5   5  130.11    7.12  -3
   4  -4   4  130.11    7.12  -2
   3  -5  -5  130.11    7.12   1
   3  -5  -5  115.12    3.33  -3
  -3   5   5  115.12    3.33   1
  -2   5   5  233.08    5.06  -3
   2  -5  -5  233.08    5.06   1
   2  -5  -5  160.26    3.20  -3
  -2   5   5  160.26    3.20   1
  -1   5   5   40.47    3.52  -3
   1  -5  -5   40.47    3.52   1
   1  -5  -5   36.62    2.35  -3
  -1   5   5   36.62    2.35   1
   0   5   5  105.13    3.58  -3
   0  -5  -5  105.13    3.58   1
   0  -5  -5   85.00    2.33  -3
   0   5   5   85.00    2.33   1
   1   5   5   49.04    3.47  -3
  -1  -5  -5   49.04    3.47   1
  -1  -5  -5   30.21    1.89  -3
   1   5   5   30.21    1.89   1
   2   5   5   35.77    3.26  -3
  -2  -5  -5   35.77    3.26   1
   5   2   5   65.17    2.63  -4
  -2  -5  -5   65.17    2.63  -3
  -5  -2  -5   65.17    2.63  -2
   2   5   5   65.17    2.63   1
  -2  -5  -5   37.86    2.28  -3
   2   5   5   37.86    2.28   1
  -5  -3  -5  151.57    4.60  -4
   3   5   5  151.57    4.60  -3
   5   3   5  151.57    4.60  -2
  -3  -5  -5  151.57    4.60   1
   5   3   5  145.92    4.34  -4
  -3  -5  -5  145.92    4.34  -3
  -5  -3  -5  145.92    4.34  -2
   3   5   5  145.92    4.34   1
  -5  -4  -5  119.54    4.17  -4
   4   5   5  119.54    4.17  -3
   5   4   5  119.54    4.17  -2
  -4  -5  -5  119.54    4.17   1
   5   4   5  120.67    4.19  -4
  -4  -5  -5  120.67    4.19  -3
  -5  -4  -5  120.67    4.19  -2
   4   5   5  120.67    4.19   1
  -5  -5  -5   27.28    3.69  -4
   5   5   5   27.28    3.69  -3
   5   5   5   27.28    3.69  -2
  -5  -5  -5   27.28    3.69   1
   5   5   5   26.97    4.20  -4
  -5  -5  -5   26.97    4.20  -3
  -5  -5  -5   26.97    4.20  -2
   5   5   5   26.97    4.20   1
  -5  -6  -5  142.61    4.74  -4
   6   5   5  142.61    4.74  -3
   5   6   5  142.61    4.74  -2
  -6  -5  -5  142.61    4.74   1
   5   6   5  136.70    5.24  -4
  -6  -5  -5  136.70    5.24  -3
  -5  -6  -5  136.70    5.24  -2
   6   5   5  136.70    5.24   1
  -5  -7  -5   71.98    6.13  -4
   7   5   5   71.98    6.13  -3
   5   7   5   71.98    6.13  -2
  -7  -5  -5   71.98    6.13   1
  -7  -5  -5   54.01    3.88  -3
   7   5   5   54.01    3.88   1
  -5   3  -4  105.83    7.18  -4
  -2   6   5  105.83    7.18  -3
   5  -3   4  105.83    7.18  -2
   2  -6  -5  105.83    7.18   1
   2  -6  -5  100.04    3.37  -3
  -2   6   5  100.04    3.37   1
  -1   6   5  226.72    5.00  -3
   1  -6  -5  226.72    5.00   1
   1  -6  -5  169.58    3.28  -3
  -1   6   5  169.58    3.28   1
   0   6   5  259.33    4.41  -3
   0  -6  -5  259.33    4.41   1
   0  -6  -5  204.60    3.31  -3
   0   6   5  204.60    3.31   1
   1   6   5  283.73    4.67  -3
  -1  -6  -5  283.73    4.67   1
  -1  -6  -5  275.43    3.30  -3
   1   6   5  275.43    3.30   1
   2   6   5  366.00    4.99  -3
  -2  -6  -5  366.00    4.99   1
  -2  -6  -5  286.85    3.10  -3
   2   6   5  286.85    3.10   1
   3   6   5  158.03    4.05  -3
  -3  -6  -5  158.03    4.05   1
  -3  -6  -5  163.29    3.52  -3
   3   6   5  163.29    3.52   1
  -6  -4  -5  207.30    5.32  -4
   4   6   5  207.30    5.32  -3
   6   4   5  207.30    5.32  -2
  -4  -6  -5  207.30    5.32   1
   6   4   5  214.14    4.88  -4
  -4  -6  -5  214.14    4.88  -3
  -6  -4  -5  214.14    4.88  -2
   4   6   5  214.14    4.88   1
  -6  -5  -5   69.65    4.49  -4
   5   6   5   69.65    4.49  -3
   6   5   5   69.65    4.49  -2
  -5  -6  -5   69.65    4.49   1
   6   5   5   83.82    4.41  -4
  -5  -6  -5   83.82    4.41  -3
  -6  -5  -5   83.82    4.41  -2
   5   6   5   83.82    4.41   1
  -6  -6  -5  179.03    4.81  -4
   6   6   5  179.03    4.81  -3
   6   6   5  179.03    4.81  -2
  -6  -6  -5  179.03    4.81   1
   6   6   5  186.55    5.70  -4
  -6  -6  -5  186.55    5.70  -3
  -6  -6  -5  186.55    5.70  -2
   6   6   5  186.55    5.70   1
  -6  -7  -5   76.84    4.78  -4
   7   6   5   76.84    4.78  -3
   6   7   5   76.84    4.78  -2
  -7  -6  -5   76.84    4.78   1
   6   7   5   69.36    5.80  -4
  -7  -6  -5   69.36    5.80  -3
  -6  -7  -5   69.36    5.80  -2
   7   6   5   69.36    5.80   1
   0   7   5   63.46    4.34  -3
   0  -7  -5   63.46    4.34   1
   0  -7  -5   68.69    3.10  -3
   0   7   5   68.69    3.10   1
   1   7   5  136.30    4.21  -3
  -1  -7  -5  136.30    4.21   1
  -1  -7  -5  118.14    3.09  -3
   1   7   5  118.14    3.09   1
   2   7   5  167.12    4.51  -3
  -2  -7  -5  167.12    4.51   1
  -2  -7  -5  130.68    2.86  -3
   2   7   5  130.68    2.86   1
   3   7   5  143.36    4.68  -3
  -3  -7  -5  143.36    4.68   1
  -3  -7  -5  102.49    2.61  -3
   3   7   5  102.49    2.61   1
   4   7   5  259.10    4.80  -3
  -4  -7  -5  259.10    4.80   1
  -4  -7  -5  271.72    4.72  -3
   4   7   5  271.72    4.72   1
  -7  -5  -5  137.84    5.49  -4
   5   7   5  137.84    5.49  -3
   7   5   5  137.84    5.49  -2
  -5  -7  -5  137.84    5.49   1
   7   5   5  189.83    5.90  -4
  -5  -7  -5  189.83    5.90  -3
  -7  -5  -5  189.83    5.90  -2
   5   7   5  189.83    5.90   1
   7   6   5  251.04    5.61  -4
  -6  -7  -5  251.04    5.61  -3
  -7  -6  -5  251.04    5.61  -2
   6   7   5  251.04    5.61   1
   2   8   5   12.89    3.61  -3
  -2  -8  -5   12.89    3.61   1
  -2  -8  -5   10.26    2.61  -3
   2   8   5   10.26    2.61   1
  -3  -8  -5   10.97    2.38  -3
   3   8   5   10.97    2.38   1
  -5  -8  -5  100.31    4.40  -3
   5   8   5  100.31    4.40   1
  -4  -7   6   10.53    3.64  -3
   4   7  -6   10.53    3.64   1
   4   7  -6    4.62    3.28  -3
  -4  -7   6    4.62    3.28   1
  -3  -7   6   33.82    4.02  -3
   3   7  -6   33.82    4.02   1
   3   7  -6   11.91    2.99  -3
  -3  -7   6   11.91    2.99   1
  -2  -7   6   29.75    4.33  -3
   2   7  -6   29.75    4.33   1
   2   7  -6   28.09    3.38  -3
  -2  -7   6   28.09    3.38   1
  -1  -7   6   85.12    4.60  -3
   1   7  -6   85.12    4.60   1
   1   7  -6   70.67    3.39  -3
  -1  -7   6   70.67    3.39   1
   6   5  -6  308.51    7.11  -4
  -5  -6   6  308.51    7.11  -3
  -6  -5   6  308.51    7.11  -2
   5   6  -6  308.51    7.11   1
  -6  -5   6  221.71    4.93  -4
   5   6  -6  221.71    4.93  -3
   6   5  -6  221.71    4.93  -2
  -5  -6   6  221.71    4.93   1
  -4  -6   6  206.48    4.90  -3
   4   6  -6  206.48    4.90   1
  -6  -4   6  269.44    5.69  -4
   4   6  -6  269.44    5.69  -3
   6   4  -6  269.44    5.69  -2
  -4  -6   6  269.44    5.69   1
  -3  -6   6  148.81    4.47  -3
   3   6  -6  148.81    4.47   1
   3   6  -6  120.61    3.70  -3
  -3  -6   6  120.61    3.70   1
  -2  -6   6   37.73    3.54  -3
   2   6  -6   37.73    3.54   1
   2   6  -6   27.82    3.18  -3
  -2  -6   6   27.82    3.18   1
  -1  -6   6   50.95    3.47  -3
   1   6  -6   50.95    3.47   1
   1   6  -6   78.00    3.31  -3
  -1  -6   6   78.00    3.31   1
   0  -6   6   17.36    3.17  -3
   0   6  -6   17.36    3.17   1
   0   6  -6   27.83    3.10  -3
   0  -6   6   27.83    3.10   1
   1  -6   6    0.92    3.27  -3
  -1   6  -6    0.92    3.27   1
  -1   6  -6    1.73    2.47  -3
   1  -6   6    1.73    2.47   1
   5   6  -6  194.56    5.56  -4
  -6  -5   6  194.56    5.56  -3
  -5  -6   6  194.56    5.56  -2
   6   5  -6  194.56    5.56   1
  -5  -6   6  228.16    4.55  -4
   6   5  -6  228.16    4.55  -3
   5   6  -6  228.16    4.55  -2
  -6  -5   6  228.16    4.55   1
   5   5  -6  437.56    6.68  -4
  -5  -5   6  437.56    6.68  -3
  -5  -5   6  437.56    6.68  -2
   5   5  -6  437.56    6.68   1
  -5  -5   6  393.55    4.84  -4
   5   5  -6  393.55    4.84  -3
   5   5  -6  393.55    4.84  -2
  -5  -5   6  393.55    4.84   1
   5   4  -6  274.44    5.83  -4
  -4  -5   6  274.44    5.83  -3
  -5  -4   6  274.44    5.83  -2
   4   5  -6  274.44    5.83   1
  -5  -4   6  219.75    4.35  -4
   4   5  -6  219.75    4.35  -3
   5   4  -6  219.75    4.35  -2
  -4  -5   6  219.75    4.35   1
  -3  -5   6  429.69    5.51  -3
   3   5  -6  429.69    5.51   1
  -5  -3   6  432.87    5.32  -4
   3   5  -6  432.87    5.32  -3
   5   3  -6  432.87    5.32  -2
  -3  -5   6  432.87    5.32   1
  -2  -5   6  279.90    4.62  -3
   2   5  -6  279.90    4.62   1
   2   5  -6  310.53    4.18  -3
  -2  -5   6  310.53    4.18   1
  -1  -5   6  321.55    4.70  -3
   1   5  -6  321.55    4.70   1
   1   5  -6  327.70    4.02  -3
  -1  -5   6  327.70    4.02   1
   0  -5   6  187.11    4.24  -3
   0   5  -6  187.11    4.24   1
   0   5  -6  163.17    3.19  -3
   0  -5   6  163.17    3.19   1
   1  -5   6  181.91    4.52  -3
  -1   5  -6  181.91    4.52   1
  -1   5  -6  190.75    3.20  -3
   1  -5   6  190.75    3.20   1
   2  -5   6   98.70    4.30  -3
  -2   5  -6   98.70    4.30   1
  -2   5  -6  101.78    2.98  -3
   2  -5   6  101.78    2.98   1
   4   6  -6   26.58    4.86  -4
  -6  -4   6   26.58    4.86  -3
  -4  -6   6   26.58    4.86  -2
   6   4  -6   26.58    4.86   1
  -4  -6   6   31.74    4.07  -4
   6   4  -6   31.74    4.07  -3
   4   6  -6   31.74    4.07  -2
  -6  -4   6   31.74    4.07   1
   4   5  -6   87.60    4.58  -4
  -5  -4   6   87.60    4.58  -3
  -4  -5   6   87.60    4.58  -2
   5   4  -6   87.60    4.58   1
  -4  -5   6   95.49    3.50  -4
   5   4  -6   95.49    3.50  -3
   4   5  -6   95.49    3.50  -2
  -5  -4   6   95.49    3.50   1
   4   4  -6  135.95    4.19  -4
  -4  -4   6  135.95    4.19  -3
  -4  -4   6  135.95    4.19  -2
   4   4  -6  135.95    4.19   1
  -4  -4   6  108.20    3.26  -4
   4   4  -6  108.20    3.26  -3
   4   4  -6  108.20    3.26  -2
  -4  -4   6  108.20    3.26   1
   4   3  -6   49.77    4.13  -4
  -3  -4   6   49.77    4.13  -3
  -4  -3   6   49.77    4.13  -2
   3   4  -6   49.77    4.13   1
  -4  -3   6   55.29    3.26  -4
   3   4  -6   55.29    3.26  -3
   4   3  -6   55.29    3.26  -2
  -3  -4   6   55.29    3.26   1
  -2  -4   6  147.94    3.48  -3
   2   4  -6  147.94    3.48   1
  -4  -2   6  225.24    3.97  -4
   2   4  -6  225.24    3.97  -3
   4   2  -6  225.24    3.97  -2
  -2  -4   6  225.24    3.97   1
  -1  -4   6  200.80    3.98  -3
   1   4  -6  200.80    3.98   1
   1   4  -6  215.84    3.45  -3
  -1  -4   6  215.84    3.45   1
   0  -4   6  315.55    4.54  -3
   0   4  -6  315.55    4.54   1
   0   4  -6  350.62    3.61  -3
   0  -4   6  350.62    3.61   1
  -1   4  -6   90.36    2.53  -3
   1  -4   6   90.36    2.53   1
  -2   4  -6   84.27    2.11  -3
   2  -4   6   84.27    2.11   1
  -3   4  -6  184.76    5.01  -3
   3  -4   6  184.76    5.01   1
   7   3  -6  289.78    4.73  -3
  -7  -3   6  289.78    4.73   1
   3   6  -6  396.61    6.66  -4
  -6  -3   6  396.61    6.66  -3
  -3  -6   6  396.61    6.66  -2
   6   3  -6  396.61    6.66   1
  -3  -6   6  418.59    6.03  -4
   6   3  -6  418.59    6.03  -3
   3   6  -6  418.59    6.03  -2
  -6  -3   6  418.59    6.03   1
   3   5  -6  323.62    5.41  -4
  -5  -3   6  323.62    5.41  -3
  -3  -5   6  323.62    5.41  -2
   5   3  -6  323.62    5.41   1
  -3  -5   6  337.22    4.73  -4
   5   3  -6  337.22    4.73  -3
   3   5  -6  337.22    4.73  -2
  -5  -3   6  337.22    4.73   1
   3   4  -6  102.61    3.74  -4
  -4  -3   6  102.61    3.74  -3
  -3  -4   6  102.61    3.74  -2
   4   3  -6  102.61    3.74   1
  -3  -4   6   70.87    2.92  -4
   4   3  -6   70.87    2.92  -3
   3   4  -6   70.87    2.92  -2
  -4  -3   6   70.87    2.92   1
   3   3  -6  476.95    5.33  -4
  -3  -3   6  476.95    5.33  -3
  -3  -3   6  476.95    5.33  -2
   3   3  -6  476.95    5.33   1
  -3  -3   6  406.88    3.88  -4
   3   3  -6  406.88    3.88  -3
   3   3  -6  406.88    3.88  -2
  -3  -3   6  406.88    3.88   1
   3   2  -6  279.50    4.74  -4
  -2  -3   6  279.50    4.74  -3
  -3  -2   6  279.50    4.74  -2
   2   3  -6  279.50    4.74   1
  -3  -2   6  202.56    3.27  -4
   2   3  -6  202.56    3.27  -3
   3   2  -6  202.56    3.27  -2
  -2  -3   6  202.56    3.27   1
  -1  -3   6   51.88    2.81  -3
   1   3  -6   51.88    2.81   1
  -3  -1   6   86.42    2.95  -4
   1   3  -6   86.42    2.95  -3
   3   1  -6   86.42    2.95  -2
  -1  -3   6   86.42    2.95   1
   0   3  -6   18.82    2.03  -3
   0  -3   6   18.82    2.03   1
  -1   3  -6    4.76    1.31  -3
   1  -3   6    4.76    1.31   1
  -2   3  -6   31.85    1.69  -3
   2  -3   6   31.85    1.69   1
  -3   3  -6   28.19    3.56  -3
   3  -3   6   28.19    3.56   1
   4  -3   6   41.64    5.84  -3
  -4   3  -6   41.64    5.84   1
  -4   3  -6   22.57    3.42  -3
   4  -3   6   22.57    3.42   1
   6   2  -6  176.10    3.63  -3
  -6  -2   6  176.10    3.63   1
  -5  -2   6  252.99    4.08  -3
   5   2  -6  252.99    4.08   1
  -2  -5   6  306.39    4.79  -4
   5   2  -6  306.39    4.79  -3
   2   5  -6  306.39    4.79  -2
  -5  -2   6  306.39    4.79   1
   2   4  -6  874.92    6.78  -4
  -4  -2   6  874.92    6.78  -3
  -2  -4   6  874.92    6.78  -2
   4   2  -6  874.92    6.78   1
  -2  -4   6  822.58    5.82  -4
   4   2  -6  822.58    5.82  -3
   2   4  -6  822.58    5.82  -2
  -4  -2   6  822.58    5.82   1
   2   3  -6  744.32    5.89  -4
  -3  -2   6  744.32    5.89  -3
  -2  -3   6  744.32    5.89  -2
   3   2  -6  744.32    5.89   1
  -2  -3   6  682.00    4.70  -4
   3   2  -6  682.00    4.70  -3
   2   3  -6  682.00    4.70  -2
  -3  -2   6  682.00    4.70   1
   2   2  -6 1579.19    9.21  -4
  -2  -2   6 1579.19    9.21  -3
  -2  -2   6 1579.19    9.21  -2
   2   2  -6 1579.19    9.21   1
  -2  -2   6 1255.67    6.03  -4
   2   2  -6 1255.67    6.03  -3
   2   2  -6 1255.67    6.03  -2
  -2  -2   6 1255.67    6.03   1
   2   1  -6  627.73    5.71  -4
  -1  -2   6  627.73    5.71  -3
  -2  -1   6  627.73    5.71  -2
   1   2  -6  627.73    5.71   1
  -2  -1   6  424.08    3.51  -4
   1   2  -6  424.08    3.51  -3
   2   1  -6  424.08    3.51  -2
  -1  -2   6  424.08    3.51   1
  -2   0   6  583.24    4.03  -4
   0   2  -6  583.24    4.03  -3
   2   0  -6  583.24    4.03  -2
   0  -2   6  583.24    4.03   1
   0   2  -6  657.28    5.38  -3
   0  -2   6  657.28    5.38   1
  -1   2  -6  321.48    2.24  -3
   1  -2   6  321.48    2.24   1
   2  -2   6  354.62    4.45  -3
  -2   2  -6  354.62    4.45   1
  -2   2  -6  339.03    2.40  -3
   2  -2   6  339.03    2.40   1
   3  -2   6  107.81    4.43  -3
  -3   2  -6  107.81    4.43   1
  -3   2  -6   79.57    3.42  -3
   3  -2   6   79.57    3.42   1
   4  -2   6   21.39    4.62  -3
  -4   2  -6   21.39    4.62   1
  -4   2  -6   12.09    2.65  -3
   4  -2   6   12.09    2.65   1
  -5   2  -6   51.20    3.83  -3
   5  -2   6   51.20    3.83   1
   6   1  -6   22.68    2.74  -3
  -6  -1   6   22.68    2.74   1
   5   1  -6    0.85    1.84  -3
  -5  -1   6    0.85    1.84   1
  -4  -1   6   39.57    2.66  -3
   4   1  -6   39.57    2.66   1
  -1  -4   6   85.60    3.32  -4
   4   1  -6   85.60    3.32  -3
   1   4  -6   85.60    3.32  -2
  -4  -1   6   85.60    3.32   1
   1   3  -6  185.30    3.34  -4
  -3  -1   6  185.30    3.34  -3
  -1  -3   6  185.30    3.34  -2
   3   1  -6  185.30    3.34   1
  -1  -3   6  214.98    3.31  -4
   3   1  -6  214.98    3.31  -3
   1   3  -6  214.98    3.31  -2
  -3  -1   6  214.98    3.31   1
   1   2  -6  816.77    5.92  -4
  -2  -1   6  816.77    5.92  -3
  -1  -2   6  816.77    5.92  -2
   2   1  -6  816.77    5.92   1
  -1  -2   6  634.57    4.11  -4
   2   1  -6  634.57    4.11  -3
   1   2  -6  634.57    4.11  -2
  -2  -1   6  634.57    4.11   1
  -1  -1   6  580.96    3.64  -4
   1   1  -6  580.96    3.64  -3
   1   1  -6  580.96    3.64  -2
  -1  -1   6  580.96    3.64   1
  -1   0   6  493.18    2.66  -4
   0   1  -6  493.18    2.66  -3
   1   0  -6  493.18    2.66  -2
   0  -1   6  493.18    2.66   1
  -1   1   6  693.81    3.84  -4
  -1   1  -6  693.81    3.84  -3
   1  -1  -6  693.81    3.84  -2
   1  -1   6  693.81    3.84   1
  -1   1  -6  692.69    5.49  -3
   1  -1   6  692.69    5.49   1
   1  -2  -6  853.37    6.66  -4
   2  -1   6  853.37    6.66  -3
  -1   2   6  853.37    6.66  -2
  -2   1  -6  853.37    6.66   1
  -2   1  -6  747.35    3.04  -3
   2  -1   6  747.35    3.04   1
   1  -3  -6  384.91    6.21  -4
   3  -1   6  384.91    6.21  -3
  -1   3   6  384.91    6.21  -2
  -3   1  -6  384.91    6.21   1
  -3   1  -6  685.39    6.21  -3
   3  -1   6  685.39    6.21   1
   4  -1   6  220.88    5.15  -3
  -4   1  -6  220.88    5.15   1
  -4   1  -6  181.93    4.14  -3
   4  -1   6  181.93    4.14   1
   5  -1   6  147.42    5.61  -3
  -5   1  -6  147.42    5.61   1
  -5   1  -6  127.56    4.14  -3
   5  -1   6  127.56    4.14   1
   6  -1   6  213.67    6.53  -3
  -6   1  -6  213.67    6.53   1
  -6   1  -6  159.16    4.92  -3
   6  -1   6  159.16    4.92   1
  -6   0   6  182.97    5.01  -3
   6   0  -6  182.97    5.01   1
   6   0  -6  113.87    2.96  -3
  -6   0   6  113.87    2.96   1
  -5   0   6  114.70    3.87  -3
   5   0  -6  114.70    3.87   1
   5   0  -6   91.91    2.69  -3
  -5   0   6   91.91    2.69   1
  -4   0   6   67.36    3.25  -3
   4   0  -6   67.36    3.25   1
   4   0  -6   60.83    2.37  -3
  -4   0   6   60.83    2.37   1
  -3   0   6  147.50    1.99  -3
   3   0  -6  147.50    1.99   1
   0  -3   6  133.69    3.23  -4
   3   0  -6  133.69    3.23  -3
   0   3  -6  133.69    3.23  -2
  -3   0   6  133.69    3.23   1
  -2   0   6  282.11    2.28  -3
   2   0  -6  282.11    2.28   1
   0  -2   6  273.60    2.89  -4
   2   0  -6  273.60    2.89  -3
   0   2  -6  273.60    2.89  -2
  -2   0   6  273.60    2.89   1
   0   1  -6   98.24    2.45  -4
  -1   0   6   98.24    2.45  -3
   0  -1   6   98.24    2.45  -2
   1   0  -6   98.24    2.45   1
   0  -1   6  115.25    1.64  -4
   1   0  -6  115.25    1.64  -3
   0   1  -6  115.25    1.64  -2
  -1   0   6  115.25    1.64   1
   0   0   6   34.96    1.25  -4
   0   0  -6   34.96    1.25  -3
   0   0  -6   34.96    1.25  -2
   0   0   6   34.96    1.25   1
   0  -1  -6  185.13    3.05  -4
   1   0   6  185.13    3.05  -3
   0   1   6  185.13    3.05  -2
  -1   0  -6  185.13    3.05   1
   0   1   6  154.14    1.83  -4
  -1   0  -6  154.14    1.83  -3
   0  -1  -6  154.14    1.83  -2
   1   0   6  154.14    1.83   1
   0  -2  -6  526.37    5.57  -4
   2   0   6  526.37    5.57  -3
   0   2   6  526.37    5.57  -2
  -2   0  -6  526.37    5.57   1
  -2   0  -6  458.68    4.54  -3
   2   0   6  458.68    4.54   1
   0   2   6  299.92    2.08  -4
  -2   0  -6  299.92    2.08  -3
   0  -2  -6  299.92    2.08  -2
   2   0   6  299.92    2.08   1
   0  -3  -6  126.26    5.24  -4
   3   0   6  126.26    5.24  -3
   0   3   6  126.26    5.24  -2
  -3   0  -6  126.26    5.24   1
  -3   0  -6  109.57    3.19  -3
   3   0   6  109.57    3.19   1
   4   0   6  187.26    4.71  -3
  -4   0  -6  187.26    4.71   1
  -4   0  -6  162.58    3.62  -3
   4   0   6  162.58    3.62   1
   5   0   6   84.91    5.05  -3
  -5   0  -6   84.91    5.05   1
  -5   0  -6   55.93    3.41  -3
   5   0   6   55.93    3.41   1
   6   0   6  198.59    6.11  -3
  -6   0  -6  198.59    6.11   1
  -6   0  -6  185.52    4.61  -3
   6   0   6  185.52    4.61   1
  -6   1   6  179.68    5.34  -3
   6  -1  -6  179.68    5.34   1
   6  -1  -6  148.44    3.80  -3
  -6   1   6  148.44    3.80   1
  -5   1   6  207.58    4.60  -3
   5  -1  -6  207.58    4.60   1
   5  -1  -6  179.80    3.54  -3
  -5   1   6  179.80    3.54   1
  -4   1   6  557.96    5.59  -3
   4  -1  -6  557.96    5.59   1
   4  -1  -6  485.78    4.27  -3
  -4   1   6  485.78    4.27   1
  -3   1   6  468.08    4.80  -3
   3  -1  -6  468.08    4.80   1
   3  -1  -6  341.87    3.36  -3
  -3   1   6  341.87    3.36   1
  -2   1   6  314.27    2.33  -3
   2  -1  -6  314.27    2.33   1
   1  -2   6  303.81    3.35  -4
   2  -1  -6  303.81    3.35  -3
  -1   2  -6  303.81    3.35  -2
  -2   1   6  303.81    3.35   1
  -1   1  -6  463.45    4.30  -4
  -1   1   6  463.45    4.30  -3
   1  -1   6  463.45    4.30  -2
   1  -1  -6  463.45    4.30   1
   1  -1   6  568.80    3.74  -4
   1  -1  -6  568.80    3.74  -3
  -1   1  -6  568.80    3.74  -2
  -1   1   6  568.80    3.74   1
   1  -1  -6  646.78    4.58  -3
  -1   1   6  646.78    4.58   1
  -1   0  -6 1094.97    6.21  -4
   0   1   6 1094.97    6.21  -3
   1   0   6 1094.97    6.21  -2
   0  -1  -6 1094.97    6.21   1
   1   0   6 1116.85    3.91  -4
   0  -1  -6 1116.85    3.91  -3
  -1   0  -6 1116.85    3.91  -2
   0   1   6 1116.85    3.91   1
  -1  -1  -6  137.55    2.76  -4
   1   1   6  137.55    2.76  -3
   1   1   6  137.55    2.76  -2
  -1  -1  -6  137.55    2.76   1
   1   1   6   89.73    1.35  -4
  -1  -1  -6   89.73    1.35  -3
  -1  -1  -6   89.73    1.35  -2
   1   1   6   89.73    1.35   1
  -1  -2  -6  290.46    3.82  -4
   2   1   6  290.46    3.82  -3
   1   2   6  290.46    3.82  -2
  -2  -1  -6  290.46    3.82   1
   1   2   6  322.50    4.42  -4
  -2  -1  -6  322.50    4.42  -3
  -1  -2  -6  322.50    4.42  -2
   2   1   6  322.50    4.42   1
  -1  -3  -6  184.08    5.28  -4
   3   1   6  184.08    5.28  -3
   1   3   6  184.08    5.28  -2
  -3  -1  -6  184.08    5.28   1
  -3  -1  -6  126.75    3.07  -3
   3   1   6  126.75    3.07   1
  -1  -4  -6  119.48    5.75  -4
   4   1   6  119.48    5.75  -3
   1   4   6  119.48    5.75  -2
  -4  -1  -6  119.48    5.75   1
  -4  -1  -6   42.61    2.87  -3
   4   1   6   42.61    2.87   1
  -1  -5  -6   76.48    6.33  -4
   5   1   6   76.48    6.33  -3
   1   5   6   76.48    6.33  -2
  -5  -1  -6   76.48    6.33   1
  -5  -1  -6    9.77    2.53  -3
   5   1   6    9.77    2.53   1
   6   1   6   58.66    5.28  -3
  -6  -1  -6   58.66    5.28   1
  -6  -1  -6   47.40    3.71  -3
   6   1   6   47.40    3.71   1
   7   1   6   36.34    5.76  -3
  -7  -1  -6   36.34    5.76   1
  -7  -1  -6   16.58    3.37  -3
   7   1   6   16.58    3.37   1
   5  -2  -6   32.15    3.07  -3
  -5   2   6   32.15    3.07   1
  -4   2   6   42.31    3.85  -3
   4  -2  -6   42.31    3.85   1
   4  -2  -6   37.34    2.60  -3
  -4   2   6   37.34    2.60   1
  -3   2   6  211.03    4.34  -3
   3  -2  -6  211.03    4.34   1
   3  -2  -6  160.44    2.92  -3
  -3   2   6  160.44    2.92   1
  -2   2   6  140.99    3.33  -3
   2  -2  -6  140.99    3.33   1
   2  -2  -6  123.46    2.31  -3
  -2   2   6  123.46    2.31   1
  -1   2   6  838.43    5.63  -3
   1  -2  -6  838.43    5.63   1
   2  -1   6  811.69    4.68  -4
   1  -2  -6  811.69    4.68  -3
  -2   1  -6  811.69    4.68  -2
  -1   2   6  811.69    4.68   1
  -2   0  -6  521.07    4.86  -4
   0   2   6  521.07    4.86  -3
   2   0   6  521.07    4.86  -2
   0  -2  -6  521.07    4.86   1
   2   0   6  517.88    2.60  -4
   0  -2  -6  517.88    2.60  -3
  -2   0  -6  517.88    2.60  -2
   0   2   6  517.88    2.60   1
  -2  -1  -6  691.09    5.35  -4
   1   2   6  691.09    5.35  -3
   2   1   6  691.09    5.35  -2
  -1  -2  -6  691.09    5.35   1
   2   1   6  628.65    2.64  -4
  -1  -2  -6  628.65    2.64  -3
  -2  -1  -6  628.65    2.64  -2
   1   2   6  628.65    2.64   1
  -2  -2  -6 1297.30    7.36  -4
   2   2   6 1297.30    7.36  -3
   2   2   6 1297.30    7.36  -2
  -2  -2  -6 1297.30    7.36   1
   2   2   6 1409.65    8.10  -4
  -2  -2  -6 1409.65    8.10  -3
  -2  -2  -6 1409.65    8.10  -2
   2   2   6 1409.65    8.10   1
  -2  -3  -6  383.68    4.62  -4
   3   2   6  383.68    4.62  -3
   2   3   6  383.68    4.62  -2
  -3  -2  -6  383.68    4.62   1
   2   3   6  396.85    5.25  -4
  -3  -2  -6  396.85    5.25  -3
  -2  -3  -6  396.85    5.25  -2
   3   2   6  396.85    5.25   1
  -2  -4  -6  769.62    7.82  -4
   4   2   6  769.62    7.82  -3
   2   4   6  769.62    7.82  -2
  -4  -2  -6  769.62    7.82   1
  -4  -2  -6  672.44    6.18  -3
   4   2   6  672.44    6.18   1
  -2  -5  -6  374.80    7.56  -4
   5   2   6  374.80    7.56  -3
   2   5   6  374.80    7.56  -2
  -5  -2  -6  374.80    7.56   1
  -5  -2  -6  270.02    4.81  -3
   5   2   6  270.02    4.81   1
  -2  -6  -6  141.32    7.55  -4
   6   2   6  141.32    7.55  -3
   2   6   6  141.32    7.55  -2
  -6  -2  -6  141.32    7.55   1
  -6  -2  -6  196.93    5.00  -3
   6   2   6  196.93    5.00   1
   7   2   6  108.59    6.13  -3
  -7  -2  -6  108.59    6.13   1
  -7  -2  -6   80.55    4.93  -3
   7   2   6   80.55    4.93   1
  -4   3   6    9.25    3.52  -3
   4  -3  -6    9.25    3.52   1
   4  -3  -6    4.55    2.30  -3
  -4   3   6    4.55    2.30   1
  -3   3   6  144.43    4.33  -3
   3  -3  -6  144.43    4.33   1
   3  -3  -6  126.41    3.05  -3
  -3   3   6  126.41    3.05   1
  -2   3   6   44.46    3.28  -3
   2  -3  -6   44.46    3.28   1
   2  -3  -6   39.83    2.27  -3
  -2   3   6   39.83    2.27   1
  -1   3   6   21.04    2.82  -3
   1  -3  -6   21.04    2.82   1
   1  -3  -6   17.67    1.86  -3
  -1   3   6   17.67    1.86   1
  -3   0  -6   78.17    4.48  -4
   0   3   6   78.17    4.48  -3
   3   0   6   78.17    4.48  -2
   0  -3  -6   78.17    4.48   1
   3   0   6   74.49    2.43  -4
   0  -3  -6   74.49    2.43  -3
  -3   0  -6   74.49    2.43  -2
   0   3   6   74.49    2.43   1
   0  -3  -6   70.17    1.87  -3
   0   3   6   70.17    1.87   1
  -3  -1  -6  146.92    4.18  -4
   1   3   6  146.92    4.18  -3
   3   1   6  146.92    4.18  -2
  -1  -3  -6  146.92    4.18   1
   3   1   6  134.52    1.79  -4
  -1  -3  -6  134.52    1.79  -3
  -3  -1  -6  134.52    1.79  -2
   1   3   6  134.52    1.79   1
  -3  -2  -6  138.20    3.73  -4
   2   3   6  138.20    3.73  -3
   3   2   6  138.20    3.73  -2
  -2  -3  -6  138.20    3.73   1
   3   2   6  123.72    1.61  -4
  -2  -3  -6  123.72    1.61  -3
  -3  -2  -6  123.72    1.61  -2
   2   3   6  123.72    1.61   1
  -3  -3  -6  472.08    4.84  -4
   3   3   6  472.08    4.84  -3
   3   3   6  472.08    4.84  -2
  -3  -3  -6  472.08    4.84   1
   3   3   6  518.94    5.36  -4
  -3  -3  -6  518.94    5.36  -3
  -3  -3  -6  518.94    5.36  -2
   3   3   6  518.94    5.36   1
  -3  -4  -6  287.23    4.78  -4
   4   3   6  287.23    4.78  -3
   3   4   6  287.23    4.78  -2
  -4  -3  -6  287.23    4.78   1
   3   4   6  367.40    5.98  -4
  -4  -3  -6  367.40    5.98  -3
  -3  -4  -6  367.40    5.98  -2
   4   3   6  367.40    5.98   1
  -3  -5  -6  559.93    6.99  -4
   5   3   6  559.93    6.99  -3
   3   5   6  559.93    6.99  -2
  -5  -3  -6  559.93    6.99   1
  -5  -3  -6  452.91    5.95  -3
   5   3   6  452.91    5.95   1
  -3  -6  -6  355.26    8.48  -4
   6   3   6  355.26    8.48  -3
   3   6   6  355.26    8.48  -2
  -6  -3  -6  355.26    8.48   1
  -6  -3  -6  301.85    5.61  -3
   6   3   6  301.85    5.61   1
  -3  -7  -6  132.31    8.60  -4
   7   3   6  132.31    8.60  -3
   3   7   6  132.31    8.60  -2
  -7  -3  -6  132.31    8.60   1
  -7  -3  -6  152.46    5.45  -3
   7   3   6  152.46    5.45   1
  -3   5  -5  139.16    6.81  -4
  -4   4   6  139.16    6.81  -3
   3  -5   5  139.16    6.81  -2
   4  -4  -6  139.16    6.81   1
   4  -4  -6  118.29    3.39  -3
  -4   4   6  118.29    3.39   1
  -3   4   6  131.33    4.54  -3
   3  -4  -6  131.33    4.54   1
   3  -4  -6  118.26    3.11  -3
  -3   4   6  118.26    3.11   1
  -2   4   6  235.40    4.62  -3
   2  -4  -6  235.40    4.62   1
   2  -4  -6  205.83    3.29  -3
  -2   4   6  205.83    3.29   1
  -1   4   6  364.98    4.67  -3
   1  -4  -6  364.98    4.67   1
   1  -4  -6  364.99    3.74  -3
  -1   4   6  364.99    3.74   1
   0   4   6  250.64    4.17  -3
   0  -4  -6  250.64    4.17   1
   0  -4  -6  224.22    2.86  -3
   0   4   6  224.22    2.86   1
   1   4   6  162.67    3.80  -3
  -1  -4  -6  162.67    3.80   1
   4   1   6  190.98    3.00  -4
  -1  -4  -6  190.98    3.00  -3
  -4  -1  -6  190.98    3.00  -2
   1   4   6  190.98    3.00   1
  -1  -4  -6  170.82    2.95  -3
   1   4   6  170.82    2.95   1
  -4  -2  -6  344.14    5.32  -4
   2   4   6  344.14    5.32  -3
   4   2   6  344.14    5.32  -2
  -2  -4  -6  344.14    5.32   1
   4   2   6  340.98    2.44  -4
  -2  -4  -6  340.98    2.44  -3
  -4  -2  -6  340.98    2.44  -2
   2   4   6  340.98    2.44   1
  -4  -3  -6   44.80    3.74  -4
   3   4   6   44.80    3.74  -3
   4   3   6   44.80    3.74  -2
  -3  -4  -6   44.80    3.74   1
   4   3   6   55.46    3.46  -4
  -3  -4  -6   55.46    3.46  -3
  -4  -3  -6   55.46    3.46  -2
   3   4   6   55.46    3.46   1
  -4  -4  -6  102.88    3.85  -4
   4   4   6  102.88    3.85  -3
   4   4   6  102.88    3.85  -2
  -4  -4  -6  102.88    3.85   1
   4   4   6  128.19    4.47  -4
  -4  -4  -6  128.19    4.47  -3
  -4  -4  -6  128.19    4.47  -2
   4   4   6  128.19    4.47   1
  -4  -5  -6  154.11    4.64  -4
   5   4   6  154.11    4.64  -3
   4   5   6  154.11    4.64  -2
  -5  -4  -6  154.11    4.64   1
   4   5   6  200.88    6.30  -4
  -5  -4  -6  200.88    6.30  -3
  -4  -5  -6  200.88    6.30  -2
   5   4   6  200.88    6.30   1
  -4  -6  -6   46.65    5.96  -4
   6   4   6   46.65    5.96  -3
   4   6   6   46.65    5.96  -2
  -6  -4  -6   46.65    5.96   1
  -6  -4  -6   10.48    3.36  -3
   6   4   6   10.48    3.36   1
  -4  -7  -6  121.76    8.68  -4
   7   4   6  121.76    8.68  -3
   4   7   6  121.76    8.68  -2
  -7  -4  -6  121.76    8.68   1
  -7  -4  -6  103.98    4.95  -3
   7   4   6  103.98    4.95   1
  -4   4  -5   60.38    6.95  -4
  -3   5   6   60.38    6.95  -3
   4  -4   5   60.38    6.95  -2
   3  -5  -6   60.38    6.95   1
   3  -5  -6   48.62    2.90  -3
  -3   5   6   48.62    2.90   1
  -2   5   6  267.57    5.34  -3
   2  -5  -6  267.57    5.34   1
   2  -5  -6  239.03    3.76  -3
  -2   5   6  239.03    3.76   1
  -1   5   6  113.61    3.85  -3
   1  -5  -6  113.61    3.85   1
   1  -5  -6  100.44    2.92  -3
  -1   5   6  100.44    2.92   1
   0   5   6  201.75    4.54  -3
   0  -5  -6  201.75    4.54   1
   0  -5  -6  196.18    2.98  -3
   0   5   6  196.18    2.98   1
   1   5   6  446.09    5.34  -3
  -1  -5  -6  446.09    5.34   1
  -1  -5  -6  314.19    3.13  -3
   1   5   6  314.19    3.13   1
   2   5   6  265.38    4.61  -3
  -2  -5  -6  265.38    4.61   1
   5   2   6  363.01    3.62  -4
  -2  -5  -6  363.01    3.62  -3
  -5  -2  -6  363.01    3.62  -2
   2   5   6  363.01    3.62   1
  -2  -5  -6  355.77    4.33  -3
   2   5   6  355.77    4.33   1
  -5  -3  -6  839.87    7.42  -4
   3   5   6  839.87    7.42  -3
   5   3   6  839.87    7.42  -2
  -3  -5  -6  839.87    7.42   1
   5   3   6  891.32    7.35  -4
  -3  -5  -6  891.32    7.35  -3
  -5  -3  -6  891.32    7.35  -2
   3   5   6  891.32    7.35   1
  -5  -4  -6   67.89    4.26  -4
   4   5   6   67.89    4.26  -3
   5   4   6   67.89    4.26  -2
  -4  -5  -6   67.89    4.26   1
   5   4   6   89.75    4.04  -4
  -4  -5  -6   89.75    4.04  -3
  -5  -4  -6   89.75    4.04  -2
   4   5   6   89.75    4.04   1
  -5  -5  -6  315.06    5.15  -4
   5   5   6  315.06    5.15  -3
   5   5   6  315.06    5.15  -2
  -5  -5  -6  315.06    5.15   1
   5   5   6  361.44    5.97  -4
  -5  -5  -6  361.44    5.97  -3
  -5  -5  -6  361.44    5.97  -2
   5   5   6  361.44    5.97   1
  -5  -6  -6  131.34    4.81  -4
   6   5   6  131.34    4.81  -3
   5   6   6  131.34    4.81  -2
  -6  -5  -6  131.34    4.81   1
   5   6   6  137.69    6.20  -4
  -6  -5  -6  137.69    6.20  -3
  -5  -6  -6  137.69    6.20  -2
   6   5   6  137.69    6.20   1
  -5  -7  -6  110.60    6.23  -4
   7   5   6  110.60    6.23  -3
   5   7   6  110.60    6.23  -2
  -7  -5  -6  110.60    6.23   1
  -7  -5  -6  107.27    5.13  -3
   7   5   6  107.27    5.13   1
  -1   6   6   50.29    4.37  -3
   1  -6  -6   50.29    4.37   1
   1  -6  -6   44.96    2.93  -3
  -1   6   6   44.96    2.93   1
   0   6   6   41.32    3.88  -3
   0  -6  -6   41.32    3.88   1
   0  -6  -6   23.93    2.49  -3
   0   6   6   23.93    2.49   1
   1   6   6    6.50    3.49  -3
  -1  -6  -6    6.50    3.49   1
  -1  -6  -6   12.65    1.90  -3
   1   6   6   12.65    1.90   1
   2   6   6  172.71    4.81  -3
  -2  -6  -6  172.71    4.81   1
  -2  -6  -6  141.05    2.63  -3
   2   6   6  141.05    2.63   1
   3   6   6  170.49    4.44  -3
  -3  -6  -6  170.49    4.44   1
  -3  -6  -6  153.76    3.44  -3
   3   6   6  153.76    3.44   1
  -6  -4  -6   87.46    5.21  -4
   4   6   6   87.46    5.21  -3
   6   4   6   87.46    5.21  -2
  -4  -6  -6   87.46    5.21   1
   6   4   6   71.93    4.26  -4
  -4  -6  -6   71.93    4.26  -3
  -6  -4  -6   71.93    4.26  -2
   4   6   6   71.93    4.26   1
  -6  -5  -6  203.65    5.31  -4
   5   6   6  203.65    5.31  -3
   6   5   6  203.65    5.31  -2
  -5  -6  -6  203.65    5.31   1
   6   5   6  236.63    5.08  -4
  -5  -6  -6  236.63    5.08  -3
  -6  -5  -6  236.63    5.08  -2
   5   6   6  236.63    5.08   1
  -6  -6  -6  116.62    4.92  -4
   6   6   6  116.62    4.92  -3
   6   6   6  116.62    4.92  -2
  -6  -6  -6  116.62    4.92   1
   6   6   6  126.44    5.32  -4
  -6  -6  -6  126.44    5.32  -3
  -6  -6  -6  126.44    5.32  -2
   6   6   6  126.44    5.32   1
  -6  -7  -6  163.97    5.40  -4
   7   6   6  163.97    5.40  -3
   6   7   6  163.97    5.40  -2
  -7  -6  -6  163.97    5.40   1
   6   7   6  179.97    6.67  -4
  -7  -6  -6  179.97    6.67  -3
  -6  -7  -6  179.97    6.67  -2
   7   6   6  179.97    6.67   1
   0   7   6   81.21    4.32  -3
   0  -7  -6   81.21    4.32   1
   0  -7  -6   94.89    3.26  -3
   0   7   6   94.89    3.26   1
   1   7   6   40.86    4.13  -3
  -1  -7  -6   40.86    4.13   1
  -1  -7  -6   39.60    2.79  -3
   1   7   6   39.60    2.79   1
   2   7   6   28.03    4.28  -3
  -2  -7  -6   28.03    4.28   1
  -2  -7  -6   27.34    2.54  -3
   2   7   6   27.34    2.54   1
   3   7   6   49.82    4.70  -3
  -3  -7  -6   49.82    4.70   1
   4   7   6   30.35    4.21  -3
  -4  -7  -6   30.35    4.21   1
  -4  -7  -6   23.71    3.31  -3
   4   7   6   23.71    3.31   1
  -7  -5  -6   34.22    5.56  -4
   5   7   6   34.22    5.56  -3
   7   5   6   34.22    5.56  -2
  -5  -7  -6   34.22    5.56   1
   7   5   6   39.03    4.90  -4
  -5  -7  -6   39.03    4.90  -3
  -7  -5  -6   39.03    4.90  -2
   5   7   6   39.03    4.90   1
   6   7   6   17.05    3.46  -3
  -6  -7  -6   17.05    3.46   1
   7   6   6   31.36    4.68  -4
  -6  -7  -6   31.36    4.68  -3
  -7  -6  -6   31.36    4.68  -2
   6   7   6   31.36    4.68   1
   3   8   6   93.77    4.90  -3
  -3  -8  -6   93.77    4.90   1
   4   8   6  175.84    5.66  -3
  -4  -8  -6  175.84    5.66   1
   6   5  -7   99.79    6.59  -4
  -5  -6   7   99.79    6.59  -3
  -6  -5   7   99.79    6.59  -2
   5   6  -7   99.79    6.59   1
   5   6  -7   48.67    3.38  -3
  -5  -6   7   48.67    3.38   1
   6   4  -7   95.43    5.86  -4
  -4  -6   7   95.43    5.86  -3
  -6  -4   7   95.43    5.86  -2
   4   6  -7   95.43    5.86   1
  -6  -4   7  120.37    5.47  -4
   4   6  -7  120.37    5.47  -3
   6   4  -7  120.37    5.47  -2
  -4  -6   7  120.37    5.47   1
  -3  -6   7  267.28    5.44  -3
   3   6  -7  267.28    5.44   1
   3   6  -7  240.41    4.58  -3
  -3  -6   7  240.41    4.58   1
  -2  -6   7  196.86    4.80  -3
   2   6  -7  196.86    4.80   1
   2   6  -7  179.60    4.06  -3
  -2  -6   7  179.60    4.06   1
  -1  -6   7  170.71    4.44  -3
   1   6  -7  170.71    4.44   1
   1   6  -7  194.16    4.08  -3
  -1  -6   7  194.16    4.08   1
   0  -6   7  140.18    4.54  -3
   0   6  -7  140.18    4.54   1
   0   6  -7  124.58    3.59  -3
   0  -6   7  124.58    3.59   1
   5   5  -7   34.98    5.27  -4
  -5  -5   7   34.98    5.27  -3
  -5  -5   7   34.98    5.27  -2
   5   5  -7   34.98    5.27   1
  -5  -5   7   28.88    3.74  -4
   5   5  -7   28.88    3.74  -3
   5   5  -7   28.88    3.74  -2
  -5  -5   7   28.88    3.74   1
   5   4  -7   40.60    4.85  -4
  -4  -5   7   40.60    4.85  -3
  -5  -4   7   40.60    4.85  -2
   4   5  -7   40.60    4.85   1
  -5  -4   7   62.01    4.10  -4
   4   5  -7   62.01    4.10  -3
   5   4  -7   62.01    4.10  -2
  -4  -5   7   62.01    4.10   1
  -3  -5   7   26.59    3.62  -3
   3   5  -7   26.59    3.62   1
  -5  -3   7   68.81    4.68  -4
   3   5  -7   68.81    4.68  -3
   5   3  -7   68.81    4.68  -2
  -3  -5   7   68.81    4.68   1
  -2  -5   7    3.59    2.62  -3
   2   5  -7    3.59    2.62   1
   2   5  -7   12.04    2.75  -3
  -2  -5   7   12.04    2.75   1
  -1  -5   7   53.83    3.58  -3
   1   5  -7   53.83    3.58   1
   1   5  -7   66.50    3.24  -3
  -1  -5   7   66.50    3.24   1
   0  -5   7   77.48    3.89  -3
   0   5  -7   77.48    3.89   1
   0   5  -7   57.67    3.02  -3
   0  -5   7   57.67    3.02   1
   1  -5   7  107.01    4.34  -3
  -1   5  -7  107.01    4.34   1
  -1   5  -7  104.55    3.02  -3
   1  -5   7  104.55    3.02   1
   2  -5   7   97.18    4.54  -3
  -2   5  -7   97.18    4.54   1
   4   6  -7  236.36    5.84  -4
  -6  -4   7  236.36    5.84  -3
  -4  -6   7  236.36    5.84  -2
   6   4  -7  236.36    5.84   1
  -4  -6   7  273.67    5.31  -4
   6   4  -7  273.67    5.31  -3
   4   6  -7  273.67    5.31  -2
  -6  -4   7  273.67    5.31   1
   4   5  -7  395.28    6.32  -4
  -5  -4   7  395.28    6.32  -3
  -4  -5   7  395.28    6.32  -2
   5   4  -7  395.28    6.32   1
  -4  -5   7  319.05    4.60  -4
   5   4  -7  319.05    4.60  -3
   4   5  -7  319.05    4.60  -2
  -5  -4   7  319.05    4.60   1
   4   4  -7  159.77    4.86  -4
  -4  -4   7  159.77    4.86  -3
  -4  -4   7  159.77    4.86  -2
   4   4  -7  159.77    4.86   1
  -4  -4   7  157.90    3.74  -4
   4   4  -7  157.90    3.74  -3
   4   4  -7  157.90    3.74  -2
  -4  -4   7  157.90    3.74   1
   4   3  -7  396.51    6.08  -4
  -3  -4   7  396.51    6.08  -3
  -4  -3   7  396.51    6.08  -2
   3   4  -7  396.51    6.08   1
  -4  -3   7  347.94    4.58  -4
   3   4  -7  347.94    4.58  -3
   4   3  -7  347.94    4.58  -2
  -3  -4   7  347.94    4.58   1
  -2  -4   7  106.63    3.50  -3
   2   4  -7  106.63    3.50   1
  -4  -2   7   91.15    3.99  -4
   2   4  -7   91.15    3.99  -3
   4   2  -7   91.15    3.99  -2
  -2  -4   7   91.15    3.99   1
  -1  -4   7  183.10    4.14  -3
   1   4  -7  183.10    4.14   1
   1   4  -7  148.95    3.38  -3
  -1  -4   7  148.95    3.38   1
   0  -4   7   38.97    3.18  -3
   0   4  -7   38.97    3.18   1
   0   4  -7   42.94    2.77  -3
   0  -4   7   42.94    2.77   1
  -1   4  -7   31.16    2.43  -3
   1  -4   7   31.16    2.43   1
  -2   4  -7    6.54    3.23  -3
   2  -4   7    6.54    3.23   1
  -3   4  -7   21.57    3.81  -3
   3  -4   7   21.57    3.81   1
  -3  -6   7  140.05    5.18  -4
   6   3  -7  140.05    5.18  -3
   3   6  -7  140.05    5.18  -2
  -6  -3   7  140.05    5.18   1
   3   5  -7  185.09    5.17  -4
  -5  -3   7  185.09    5.17  -3
  -3  -5   7  185.09    5.17  -2
   5   3  -7  185.09    5.17   1
  -3  -5   7  197.22    4.48  -4
   5   3  -7  197.22    4.48  -3
   3   5  -7  197.22    4.48  -2
  -5  -3   7  197.22    4.48   1
   3   4  -7  293.14    5.02  -4
  -4  -3   7  293.14    5.02  -3
  -3  -4   7  293.14    5.02  -2
   4   3  -7  293.14    5.02   1
  -3  -4   7  258.44    3.87  -4
   4   3  -7  258.44    3.87  -3
   3   4  -7  258.44    3.87  -2
  -4  -3   7  258.44    3.87   1
   3   3  -7  183.31    4.39  -4
  -3  -3   7  183.31    4.39  -3
  -3  -3   7  183.31    4.39  -2
   3   3  -7  183.31    4.39   1
  -3  -3   7  178.79    3.34  -4
   3   3  -7  178.79    3.34  -3
   3   3  -7  178.79    3.34  -2
  -3  -3   7  178.79    3.34   1
   3   2  -7  576.83    6.34  -4
  -2  -3   7  576.83    6.34  -3
  -3  -2   7  576.83    6.34  -2
   2   3  -7  576.83    6.34   1
  -3  -2   7  465.93    4.41  -4
   2   3  -7  465.93    4.41  -3
   3   2  -7  465.93    4.41  -2
  -2  -3   7  465.93    4.41   1
  -1  -3   7  561.89    5.58  -3
   1   3  -7  561.89    5.58   1
  -3  -1   7  558.96    4.84  -4
   1   3  -7  558.96    4.84  -3
   3   1  -7  558.96    4.84  -2
  -1  -3   7  558.96    4.84   1
   0   3  -7  333.53    3.77  -3
   0  -3   7  333.53    3.77   1
  -1   3  -7  299.47    2.62  -3
   1  -3   7  299.47    2.62   1
  -2   3  -7  293.51    5.01  -3
   2  -3   7  293.51    5.01   1
  -3   3  -7  142.65    4.59  -3
   3  -3   7  142.65    4.59   1
   4  -3   7  183.20    6.43  -3
  -4   3  -7  183.20    6.43   1
  -4   3  -7  122.29    4.86  -3
   4  -3   7  122.29    4.86   1
   6   2  -7   18.47    2.67  -3
  -6  -2   7   18.47    2.67   1
  -2  -5   7    3.99    3.80  -4
   5   2  -7    3.99    3.80  -3
   2   5  -7    3.99    3.80  -2
  -5  -2   7    3.99    3.80   1
   2   4  -7    4.97    3.33  -4
  -4  -2   7    4.97    3.33  -3
  -2  -4   7    4.97    3.33  -2
   4   2  -7    4.97    3.33   1
  -2  -4   7   14.16    2.87  -4
   4   2  -7   14.16    2.87  -3
   2   4  -7   14.16    2.87  -2
  -4  -2   7   14.16    2.87   1
   2   3  -7   52.12    3.30  -4
  -3  -2   7   52.12    3.30  -3
  -2  -3   7   52.12    3.30  -2
   3   2  -7   52.12    3.30   1
  -2  -3   7   61.70    2.64  -4
   3   2  -7   61.70    2.64  -3
   2   3  -7   61.70    2.64  -2
  -3  -2   7   61.70    2.64   1
   2   2  -7   69.41    3.73  -4
  -2  -2   7   69.41    3.73  -3
  -2  -2   7   69.41    3.73  -2
   2   2  -7   69.41    3.73   1
  -2  -2   7   44.88    2.40  -4
   2   2  -7   44.88    2.40  -3
   2   2  -7   44.88    2.40  -2
  -2  -2   7   44.88    2.40   1
  -2  -1   7   98.94    2.76  -4
   1   2  -7   98.94    2.76  -3
   2   1  -7   98.94    2.76  -2
  -1  -2   7   98.94    2.76   1
   0   2  -7  452.04    4.92  -3
   0  -2   7  452.04    4.92   1
  -2   0   7  408.50    3.85  -4
   0   2  -7  408.50    3.85  -3
   2   0  -7  408.50    3.85  -2
   0  -2   7  408.50    3.85   1
  -1   2  -7  191.57    2.18  -3
   1  -2   7  191.57    2.18   1
   2  -2   7   90.66    4.11  -3
  -2   2  -7   90.66    4.11   1
  -2   2  -7  111.67    3.65  -3
   2  -2   7  111.67    3.65   1
   3  -2   7  565.40    6.34  -3
  -3   2  -7  565.40    6.34   1
  -3   2  -7  422.10    5.64  -3
   3  -2   7  422.10    5.64   1
   4  -2   7  304.56    6.28  -3
  -4   2  -7  304.56    6.28   1
  -4   2  -7  234.80    4.87  -3
   4  -2   7  234.80    4.87   1
   5  -2   7  268.59    6.91  -3
  -5   2  -7  268.59    6.91   1
  -5   2  -7  188.12    5.04  -3
   5  -2   7  188.12    5.04   1
   6   1  -7  179.13    3.54  -3
  -6  -1   7  179.13    3.54   1
   5   1  -7  214.70    3.35  -3
  -5  -1   7  214.70    3.35   1
  -1  -4   7  154.61    3.77  -4
   4   1  -7  154.61    3.77  -3
   1   4  -7  154.61    3.77  -2
  -4  -1   7  154.61    3.77   1
   1   3  -7  114.65    3.32  -4
  -3  -1   7  114.65    3.32  -3
  -1  -3   7  114.65    3.32  -2
   3   1  -7  114.65    3.32   1
  -1  -3   7  131.90    2.98  -4
   3   1  -7  131.90    2.98  -3
   1   3  -7  131.90    2.98  -2
  -3  -1   7  131.90    2.98   1
   1   2  -7  547.42    5.42  -4
  -2  -1   7  547.42    5.42  -3
  -1  -2   7  547.42    5.42  -2
   2   1  -7  547.42    5.42   1
  -1  -2   7  423.22    3.77  -4
   2   1  -7  423.22    3.77  -3
   1   2  -7  423.22    3.77  -2
  -2  -1   7  423.22    3.77   1
  -1  -1   7   73.57    2.19  -4
   1   1  -7   73.57    2.19  -3
   1   1  -7   73.57    2.19  -2
  -1  -1   7   73.57    2.19   1
  -1   0   7   96.73    2.00  -4
   0   1  -7   96.73    2.00  -3
   1   0  -7   96.73    2.00  -2
   0  -1   7   96.73    2.00   1
  -1   1   7  137.92    2.47  -4
  -1   1  -7  137.92    2.47  -3
   1  -1  -7  137.92    2.47  -2
   1  -1   7  137.92    2.47   1
  -1   1  -7   69.70    2.89  -3
   1  -1   7   69.70    2.89   1
   1  -2  -7    8.35    4.74  -4
   2  -1   7    8.35    4.74  -3
  -1   2   7    8.35    4.74  -2
  -2   1  -7    8.35    4.74   1
  -2   1  -7    0.84    1.97  -3
   2  -1   7    0.84    1.97   1
   1  -3  -7   50.64    5.72  -4
   3  -1   7   50.64    5.72  -3
  -1   3   7   50.64    5.72  -2
  -3   1  -7   50.64    5.72   1
  -3   1  -7   31.91    2.85  -3
   3  -1   7   31.91    2.85   1
   4  -1   7   62.31    5.17  -3
  -4   1  -7   62.31    5.17   1
  -4   1  -7   33.41    3.07  -3
   4  -1   7   33.41    3.07   1
   5  -1   7   73.45    5.96  -3
  -5   1  -7   73.45    5.96   1
  -5   1  -7   42.95    4.30  -3
   5  -1   7   42.95    4.30   1
   6   0  -7  119.62    3.17  -3
  -6   0   7  119.62    3.17   1
  -5   0   7  175.98    4.27  -3
   5   0  -7  175.98    4.27   1
   5   0  -7  135.27    2.91  -3
  -5   0   7  135.27    2.91   1
   4   0  -7  151.52    2.70  -3
  -4   0   7  151.52    2.70   1
   0  -3   7  610.03    4.79  -4
   3   0  -7  610.03    4.79  -3
   0   3  -7  610.03    4.79  -2
  -3   0   7  610.03    4.79   1
   0   2  -7  484.66    4.77  -4
  -2   0   7  484.66    4.77  -3
   0  -2   7  484.66    4.77  -2
   2   0  -7  484.66    4.77   1
   0  -2   7  501.60    4.03  -4
   2   0  -7  501.60    4.03  -3
   0   2  -7  501.60    4.03  -2
  -2   0   7  501.60    4.03   1
   0  -1   7  260.65    2.83  -4
   1   0  -7  260.65    2.83  -3
   0   1  -7  260.65    2.83  -2
  -1   0   7  260.65    2.83   1
   0   0  -7  625.99    4.55  -4
   0   0   7  625.99    4.55  -3
   0   0   7  625.99    4.55  -2
   0   0  -7  625.99    4.55   1
   0   0   7  580.52    2.86  -4
   0   0  -7  580.52    2.86  -3
   0   0  -7  580.52    2.86  -2
   0   0   7  580.52    2.86   1
   0  -1  -7  547.47    4.72  -4
   1   0   7  547.47    4.72  -3
   0   1   7  547.47    4.72  -2
  -1   0  -7  547.47    4.72   1
   0   1   7  387.58    2.86  -4
  -1   0  -7  387.58    2.86  -3
   0  -1  -7  387.58    2.86  -2
   1   0   7  387.58    2.86   1
   0  -2  -7  310.56    5.03  -4
   2   0   7  310.56    5.03  -3
   0   2   7  310.56    5.03  -2
  -2   0  -7  310.56    5.03   1
  -2   0  -7  333.78    4.48  -3
   2   0   7  333.78    4.48   1
   0  -3  -7  296.75    6.52  -4
   3   0   7  296.75    6.52  -3
   0   3   7  296.75    6.52  -2
  -3   0  -7  296.75    6.52   1
  -3   0  -7  260.76    4.31  -3
   3   0   7  260.76    4.31   1
   0  -4  -7   97.01    6.52  -4
   4   0   7   97.01    6.52  -3
   0   4   7   97.01    6.52  -2
  -4   0  -7   97.01    6.52   1
  -4   0  -7   50.17    3.34  -3
   4   0   7   50.17    3.34   1
   5   0   7   52.28    5.45  -3
  -5   0  -7   52.28    5.45   1
  -5   0  -7   39.27    3.61  -3
   5   0   7   39.27    3.61   1
   6   0   7   20.10    5.09  -3
  -6   0  -7   20.10    5.09   1
  -6   0  -7    6.34    3.30  -3
   6   0   7    6.34    3.30   1
  -5   1   7    1.51    3.33  -3
   5  -1  -7    1.51    3.33   1
   5  -1  -7   -0.46    2.27  -3
  -5   1   7   -0.46    2.27   1
  -4   1   7   22.97    3.44  -3
   4  -1  -7   22.97    3.44   1
   4  -1  -7   14.36    2.11  -3
  -4   1   7   14.36    2.11   1
  -3   1   7   62.60    3.44  -3
   3  -1  -7   62.60    3.44   1
   3  -1  -7   46.18    2.27  -3
  -3   1   7   46.18    2.27   1
  -2   1   7  203.41    3.56  -3
   2  -1  -7  203.41    3.56   1
   1  -2   7  176.23    3.24  -4
   2  -1  -7  176.23    3.24  -3
  -1   2  -7  176.23    3.24  -2
  -2   1   7  176.23    3.24   1
  -1   1  -7  226.11    3.88  -4
  -1   1   7  226.11    3.88  -3
   1  -1   7  226.11    3.88  -2
   1  -1  -7  226.11    3.88   1
   1  -1   7  230.67    2.30  -4
   1  -1  -7  230.67    2.30  -3
  -1   1  -7  230.67    2.30  -2
  -1   1   7  230.67    2.30   1
  -1   0  -7  251.80    3.58  -4
   0   1   7  251.80    3.58  -3
   1   0   7  251.80    3.58  -2
   0  -1  -7  251.80    3.58   1
   1   0   7  300.29    2.13  -4
   0  -1  -7  300.29    2.13  -3
  -1   0  -7  300.29    2.13  -2
   0   1   7  300.29    2.13   1
  -1  -1  -7  366.32    4.02  -4
   1   1   7  366.32    4.02  -3
   1   1   7  366.32    4.02  -2
  -1  -1  -7  366.32    4.02   1
   1   1   7  277.46    2.23  -4
  -1  -1  -7  277.46    2.23  -3
  -1  -1  -7  277.46    2.23  -2
   1   1   7  277.46    2.23   1
  -1  -2  -7  567.12    5.17  -4
   2   1   7  567.12    5.17  -3
   1   2   7  567.12    5.17  -2
  -2  -1  -7  567.12    5.17   1
   1   2   7  616.54    6.15  -4
  -2  -1  -7  616.54    6.15  -3
  -1  -2  -7  616.54    6.15  -2
   2   1   7  616.54    6.15   1
  -1  -3  -7  511.58    6.15  -4
   3   1   7  511.58    6.15  -3
   1   3   7  511.58    6.15  -2
  -3  -1  -7  511.58    6.15   1
  -3  -1  -7  419.15    4.94  -3
   3   1   7  419.15    4.94   1
  -1  -4  -7  306.56    7.29  -4
   4   1   7  306.56    7.29  -3
   1   4   7  306.56    7.29  -2
  -4  -1  -7  306.56    7.29   1
  -4  -1  -7  255.80    4.36  -3
   4   1   7  255.80    4.36   1
  -1  -5  -7  140.27    7.59  -4
   5   1   7  140.27    7.59  -3
   1   5   7  140.27    7.59  -2
  -5  -1  -7  140.27    7.59   1
  -5  -1  -7  161.01    4.03  -3
   5   1   7  161.01    4.03   1
   6   1   7  239.05    6.52  -3
  -6  -1  -7  239.05    6.52   1
  -6  -1  -7  158.95    4.53  -3
   6   1   7  158.95    4.53   1
  -5   2   7  104.66    4.53  -3
   5  -2  -7  104.66    4.53   1
   5  -2  -7   88.64    3.53  -3
  -5   2   7   88.64    3.53   1
  -4   2   7   81.92    4.33  -3
   4  -2  -7   81.92    4.33   1
   4  -2  -7   67.14    2.90  -3
  -4   2   7   67.14    2.90   1
  -3   2   7   42.73    3.64  -3
   3  -2  -7   42.73    3.64   1
   3  -2  -7   30.29    2.47  -3
  -3   2   7   30.29    2.47   1
  -2   2   7   76.14    3.40  -3
   2  -2  -7   76.14    3.40   1
   2  -2  -7   57.47    2.15  -3
  -2   2   7   57.47    2.15   1
  -2   1  -7   56.00    4.51  -4
  -1   2   7   56.00    4.51  -3
   2  -1   7   56.00    4.51  -2
   1  -2  -7   56.00    4.51   1
   2  -1   7   72.06    2.70  -4
   1  -2  -7   72.06    2.70  -3
  -2   1  -7   72.06    2.70  -2
  -1   2   7   72.06    2.70   1
  -2   0  -7   32.77    3.58  -4
   0   2   7   32.77    3.58  -3
   2   0   7   32.77    3.58  -2
   0  -2  -7   32.77    3.58   1
   2   0   7   33.41    1.77  -4
   0  -2  -7   33.41    1.77  -3
  -2   0  -7   33.41    1.77  -2
   0   2   7   33.41    1.77   1
  -2  -1  -7   66.61    3.26  -4
   1   2   7   66.61    3.26  -3
   2   1   7   66.61    3.26  -2
  -1  -2  -7   66.61    3.26   1
   2   1   7   64.17    1.40  -4
  -1  -2  -7   64.17    1.40  -3
  -2  -1  -7   64.17    1.40  -2
   1   2   7   64.17    1.40   1
  -2  -2  -7   25.30    3.03  -4
   2   2   7   25.30    3.03  -3
   2   2   7   25.30    3.03  -2
  -2  -2  -7   25.30    3.03   1
   2   2   7   36.03    3.11  -4
  -2  -2  -7   36.03    3.11  -3
  -2  -2  -7   36.03    3.11  -2
   2   2   7   36.03    3.11   1
  -2  -3  -7   97.96    3.84  -4
   3   2   7   97.96    3.84  -3
   2   3   7   97.96    3.84  -2
  -3  -2  -7   97.96    3.84   1
   2   3   7  191.97    4.71  -4
  -3  -2  -7  191.97    4.71  -3
  -2  -3  -7  191.97    4.71  -2
   3   2   7  191.97    4.71   1
  -2  -4  -7  102.77    5.13  -4
   4   2   7  102.77    5.13  -3
   2   4   7  102.77    5.13  -2
  -4  -2  -7  102.77    5.13   1
  -4  -2  -7   47.45    3.31  -3
   4   2   7   47.45    3.31   1
  -2  -5  -7   49.63    7.47  -4
   5   2   7   49.63    7.47  -3
   2   5   7   49.63    7.47  -2
  -5  -2  -7   49.63    7.47   1
  -5  -2  -7   40.43    3.79  -3
   5   2   7   40.43    3.79   1
  -2  -6  -7   99.93    8.30  -4
   6   2   7   99.93    8.30  -3
   2   6   7   99.93    8.30  -2
  -6  -2  -7   99.93    8.30   1
  -6  -2  -7  110.52    4.59  -3
   6   2   7  110.52    4.59   1
   7   2   7  181.99    7.05  -3
  -7  -2  -7  181.99    7.05   1
  -7  -2  -7  138.59    5.05  -3
   7   2   7  138.59    5.05   1
  -4   3   7  185.36    4.92  -3
   4  -3  -7  185.36    4.92   1
   4  -3  -7  145.13    3.53  -3
  -4   3   7  145.13    3.53   1
  -3   3   7  218.55    4.84  -3
   3  -3  -7  218.55    4.84   1
   3  -3  -7  194.09    3.45  -3
  -3   3   7  194.09    3.45   1
  -2   3   7  260.76    4.17  -3
   2  -3  -7  260.76    4.17   1
   2  -3  -7  221.23    3.29  -3
  -2   3   7  221.23    3.29   1
  -1   3   7  224.90    4.23  -3
   1  -3  -7  224.90    4.23   1
   1  -3  -7  138.45    2.57  -3
  -1   3   7  138.45    2.57   1
  -3   0  -7  377.96    5.73  -4
   0   3   7  377.96    5.73  -3
   3   0   7  377.96    5.73  -2
   0  -3  -7  377.96    5.73   1
   3   0   7  378.09    3.67  -4
   0  -3  -7  378.09    3.67  -3
  -3   0  -7  378.09    3.67  -2
   0   3   7  378.09    3.67   1
  -3  -1  -7  377.07    5.23  -4
   1   3   7  377.07    5.23  -3
   3   1   7  377.07    5.23  -2
  -1  -3  -7  377.07    5.23   1
   3   1   7  379.74    2.53  -4
  -1  -3  -7  379.74    2.53  -3
  -3  -1  -7  379.74    2.53  -2
   1   3   7  379.74    2.53   1
  -3  -2  -7  169.19    4.18  -4
   2   3   7  169.19    4.18  -3
   3   2   7  169.19    4.18  -2
  -2  -3  -7  169.19    4.18   1
   3   2   7  224.04    3.97  -4
  -2  -3  -7  224.04    3.97  -3
  -3  -2  -7  224.04    3.97  -2
   2   3   7  224.04    3.97   1
  -3  -3  -7  202.43    4.14  -4
   3   3   7  202.43    4.14  -3
   3   3   7  202.43    4.14  -2
  -3  -3  -7  202.43    4.14   1
   3   3   7  225.08    4.35  -4
  -3  -3  -7  225.08    4.35  -3
  -3  -3  -7  225.08    4.35  -2
   3   3   7  225.08    4.35   1
  -3  -4  -7  179.56    4.54  -4
   4   3   7  179.56    4.54  -3
   3   4   7  179.56    4.54  -2
  -4  -3  -7  179.56    4.54   1
   3   4   7  205.09    5.48  -4
  -4  -3  -7  205.09    5.48  -3
  -3  -4  -7  205.09    5.48  -2
   4   3   7  205.09    5.48   1
  -3  -5  -7  108.00    5.79  -4
   5   3   7  108.00    5.79  -3
   3   5   7  108.00    5.79  -2
  -5  -3  -7  108.00    5.79   1
  -5  -3  -7  107.87    4.38  -3
   5   3   7  107.87    4.38   1
  -3  -6  -7   24.75    8.05  -4
   6   3   7   24.75    8.05  -3
   3   6   7   24.75    8.05  -2
  -6  -3  -7   24.75    8.05   1
  -6  -3  -7   10.52    3.48  -3
   6   3   7   10.52    3.48   1
  -3  -7  -7   48.19    9.05  -4
   7   3   7   48.19    9.05  -3
   3   7   7   48.19    9.05  -2
  -7  -3  -7   48.19    9.05   1
  -7  -3  -7   18.75    4.13  -3
   7   3   7   18.75    4.13   1
  -3   4   7   41.70    4.32  -3
   3  -4  -7   41.70    4.32   1
  -2   4   7   97.04    4.03  -3
   2  -4  -7   97.04    4.03   1
   2  -4  -7   97.30    2.79  -3
  -2   4   7   97.30    2.79   1
  -1   4   7  349.08    4.90  -3
   1  -4  -7  349.08    4.90   1
   1  -4  -7  285.94    3.49  -3
  -1   4   7  285.94    3.49   1
   0   4   7  360.36    4.88  -3
   0  -4  -7  360.36    4.88   1
   0  -4  -7  263.98    3.08  -3
   0   4   7  263.98    3.08   1
   1   4   7  195.61    4.27  -3
  -1  -4  -7  195.61    4.27   1
   4   1   7  186.62    3.16  -4
  -1  -4  -7  186.62    3.16  -3
  -4  -1  -7  186.62    3.16  -2
   1   4   7  186.62    3.16   1
  -1  -4  -7  156.11    2.88  -3
   1   4   7  156.11    2.88   1
  -4  -2  -7  324.14    5.66  -4
   2   4   7  324.14    5.66  -3
   4   2   7  324.14    5.66  -2
  -2  -4  -7  324.14    5.66   1
   4   2   7  376.00    5.14  -4
  -2  -4  -7  376.00    5.14  -3
  -4  -2  -7  376.00    5.14  -2
   2   4   7  376.00    5.14   1
  -4  -3  -7  365.58    5.33  -4
   3   4   7  365.58    5.33  -3
   4   3   7  365.58    5.33  -2
  -3  -4  -7  365.58    5.33   1
   4   3   7  442.09    5.55  -4
  -3  -4  -7  442.09    5.55  -3
  -4  -3  -7  442.09    5.55  -2
   3   4   7  442.09    5.55   1
  -4  -4  -7  401.13    5.36  -4
   4   4   7  401.13    5.36  -3
   4   4   7  401.13    5.36  -2
  -4  -4  -7  401.13    5.36   1
   4   4   7  486.43    6.22  -4
  -4  -4  -7  486.43    6.22  -3
  -4  -4  -7  486.43    6.22  -2
   4   4   7  486.43    6.22   1
  -4  -5  -7  169.38    4.81  -4
   5   4   7  169.38    4.81  -3
   4   5   7  169.38    4.81  -2
  -5  -4  -7  169.38    4.81   1
   4   5   7  181.23    6.11  -4
  -5  -4  -7  181.23    6.11  -3
  -4  -5  -7  181.23    6.11  -2
   5   4   7  181.23    6.11   1
  -4  -6  -7  181.70    6.42  -4
   6   4   7  181.70    6.42  -3
   4   6   7  181.70    6.42  -2
  -6  -4  -7  181.70    6.42   1
  -6  -4  -7  223.67    5.40  -3
   6   4   7  223.67    5.40   1
  -4  -7  -7  160.96    8.07  -4
   7   4   7  160.96    8.07  -3
   4   7   7  160.96    8.07  -2
  -7  -4  -7  160.96    8.07   1
  -7  -4  -7  146.28    5.61  -3
   7   4   7  146.28    5.61   1
  -2   5   7   60.82    4.44  -3
   2  -5  -7   60.82    4.44   1
   2  -5  -7   69.21    3.06  -3
  -2   5   7   69.21    3.06   1
  -1   5   7    3.87    3.25  -3
   1  -5  -7    3.87    3.25   1
   1  -5  -7    1.08    2.26  -3
  -1   5   7    1.08    2.26   1
   0   5   7   31.46    4.12  -3
   0  -5  -7   31.46    4.12   1
   0  -5  -7   22.59    2.46  -3
   0   5   7   22.59    2.46   1
   1   5   7  119.80    4.47  -3
  -1  -5  -7  119.80    4.47   1
  -1  -5  -7   86.73    2.51  -3
   1   5   7   86.73    2.51   1
   2   5   7   13.43    3.21  -3
  -2  -5  -7   13.43    3.21   1
  -2  -5  -7    7.68    2.40  -3
   2   5   7    7.68    2.40   1
  -5  -3  -7  160.16    5.53  -4
   3   5   7  160.16    5.53  -3
   5   3   7  160.16    5.53  -2
  -3  -5  -7  160.16    5.53   1
   5   3   7  233.36    5.42  -4
  -3  -5  -7  233.36    5.42  -3
  -5  -3  -7  233.36    5.42  -2
   3   5   7  233.36    5.42   1
  -5  -4  -7  224.29    5.18  -4
   4   5   7  224.29    5.18  -3
   5   4   7  224.29    5.18  -2
  -4  -5  -7  224.29    5.18   1
   5   4   7  268.44    5.42  -4
  -4  -5  -7  268.44    5.42  -3
  -5  -4  -7  268.44    5.42  -2
   4   5   7  268.44    5.42   1
  -5  -5  -7  119.38    4.75  -4
   5   5   7  119.38    4.75  -3
   5   5   7  119.38    4.75  -2
  -5  -5  -7  119.38    4.75   1
   5   5   7  135.84    5.48  -4
  -5  -5  -7  135.84    5.48  -3
  -5  -5  -7  135.84    5.48  -2
   5   5   7  135.84    5.48   1
  -5  -6  -7  110.56    4.98  -4
   6   5   7  110.56    4.98  -3
   5   6   7  110.56    4.98  -2
  -6  -5  -7  110.56    4.98   1
   5   6   7  154.07    6.91  -4
  -6  -5  -7  154.07    6.91  -3
  -5  -6  -7  154.07    6.91  -2
   6   5   7  154.07    6.91   1
  -1   6   7  209.45    5.03  -3
   1  -6  -7  209.45    5.03   1
   1  -6  -7  179.71    3.72  -3
  -1   6   7  179.71    3.72   1
   0   6   7   42.83    4.23  -3
   0  -6  -7   42.83    4.23   1
   0  -6  -7   30.64    2.65  -3
   0   6   7   30.64    2.65   1
   1   6   7  147.32    4.86  -3
  -1  -6  -7  147.32    4.86   1
  -1  -6  -7  135.22    2.95  -3
   1   6   7  135.22    2.95   1
   2   6   7   93.16    4.89  -3
  -2  -6  -7   93.16    4.89   1
   3   6   7   54.65    4.22  -3
  -3  -6  -7   54.65    4.22   1
  -3  -6  -7   59.61    3.92  -3
   3   6   7   59.61    3.92   1
  -6  -4  -7   59.86    5.37  -4
   4   6   7   59.86    5.37  -3
   6   4   7   59.86    5.37  -2
  -4  -6  -7   59.86    5.37   1
   6   4   7   45.38    5.08  -4
  -4  -6  -7   45.38    5.08  -3
  -6  -4  -7   45.38    5.08  -2
   4   6   7   45.38    5.08   1
  -6  -5  -7   42.00    5.07  -4
   5   6   7   42.00    5.07  -3
   6   5   7   42.00    5.07  -2
  -5  -6  -7   42.00    5.07   1
   6   5   7   21.68    4.77  -4
  -5  -6  -7   21.68    4.77  -3
  -6  -5  -7   21.68    4.77  -2
   5   6   7   21.68    4.77   1
  -6  -6  -7   -3.43    4.74  -4
   6   6   7   -3.43    4.74  -3
   6   6   7   -3.43    4.74  -2
  -6  -6  -7   -3.43    4.74   1
  -6  -6  -7   -2.45    3.53  -3
   6   6   7   -2.45    3.53   1
   1   7   7   94.74    4.71  -3
  -1  -7  -7   94.74    4.71   1
  -1  -7  -7   79.78    3.09  -3
   1   7   7   79.78    3.09   1
   2   7   7  163.80    5.33  -3
  -2  -7  -7  163.80    5.33   1
   3   7   7  171.79    5.63  -3
  -3  -7  -7  171.79    5.63   1
   4   7   7  123.08    4.90  -3
  -4  -7  -7  123.08    4.90   1
  -4  -7  -7   98.28    4.19  -3
   4   7   7   98.28    4.19   1
   5   7   7   40.44    4.16  -3
  -5  -7  -7   40.44    4.16   1
   7   5   7   75.43    5.62  -4
  -5  -7  -7   75.43    5.62  -3
  -7  -5  -7   75.43    5.62  -2
   5   7   7   75.43    5.62   1
  -3  -6   8   12.92    3.22  -3
   3   6  -8   12.92    3.22   1
   3   6  -8   14.40    3.47  -3
  -3  -6   8   14.40    3.47   1
  -2  -6   8    4.25    3.32  -3
   2   6  -8    4.25    3.32   1
   2   6  -8   12.07    3.10  -3
  -2  -6   8   12.07    3.10   1
  -1  -6   8   -3.39    3.16  -3
   1   6  -8   -3.39    3.16   1
   1   6  -8   -0.27    2.88  -3
  -1  -6   8   -0.27    2.88   1
   5   5  -8  274.50    6.83  -4
  -5  -5   8  274.50    6.83  -3
  -5  -5   8  274.50    6.83  -2
   5   5  -8  274.50    6.83   1
  -5  -5   8  231.65    4.87  -4
   5   5  -8  231.65    4.87  -3
   5   5  -8  231.65    4.87  -2
  -5  -5   8  231.65    4.87   1
   5   4  -8  360.50    7.26  -4
  -4  -5   8  360.50    7.26  -3
  -5  -4   8  360.50    7.26  -2
   4   5  -8  360.50    7.26   1
  -5  -4   8  289.25    5.38  -4
   4   5  -8  289.25    5.38  -3
   5   4  -8  289.25    5.38  -2
  -4  -5   8  289.25    5.38   1
   5   3  -8  171.70    5.85  -4
  -3  -5   8  171.70    5.85  -3
  -5  -3   8  171.70    5.85  -2
   3   5  -8  171.70    5.85   1
  -5  -3   8  168.13    5.38  -4
   3   5  -8  168.13    5.38  -3
   5   3  -8  168.13    5.38  -2
  -3  -5   8  168.13    5.38   1
  -2  -5   8  216.94    4.64  -3
   2   5  -8  216.94    4.64   1
   2   5  -8  248.76    4.44  -3
  -2  -5   8  248.76    4.44   1
  -1  -5   8   59.09    3.84  -3
   1   5  -8   59.09    3.84   1
   1   5  -8   63.43    3.58  -3
  -1  -5   8   63.43    3.58   1
   0  -5   8   66.93    4.14  -3
   0   5  -8   66.93    4.14   1
   0   5  -8   72.46    3.30  -3
   0  -5   8   72.46    3.30   1
   1  -5   8   33.04    4.19  -3
  -1   5  -8   33.04    4.19   1
   4   5  -8  172.19    5.55  -4
  -5  -4   8  172.19    5.55  -3
  -4  -5   8  172.19    5.55  -2
   5   4  -8  172.19    5.55   1
  -4  -5   8  166.58    4.24  -4
   5   4  -8  166.58    4.24  -3
   4   5  -8  166.58    4.24  -2
  -5  -4   8  166.58    4.24   1
   4   4  -8  156.85    5.36  -4
  -4  -4   8  156.85    5.36  -3
  -4  -4   8  156.85    5.36  -2
   4   4  -8  156.85    5.36   1
  -4  -4   8  149.87    4.11  -4
   4   4  -8  149.87    4.11  -3
   4   4  -8  149.87    4.11  -2
  -4  -4   8  149.87    4.11   1
   4   3  -8  234.28    5.88  -4
  -3  -4   8  234.28    5.88  -3
  -4  -3   8  234.28    5.88  -2
   3   4  -8  234.28    5.88   1
  -4  -3   8  214.04    4.66  -4
   3   4  -8  214.04    4.66  -3
   4   3  -8  214.04    4.66  -2
  -3  -4   8  214.04    4.66   1
  -2  -4   8  193.69    4.39  -3
   2   4  -8  193.69    4.39   1
  -4  -2   8  221.62    4.78  -4
   2   4  -8  221.62    4.78  -3
   4   2  -8  221.62    4.78  -2
  -2  -4   8  221.62    4.78   1
  -1  -4   8  186.83    4.38  -3
   1   4  -8  186.83    4.38   1
   1   4  -8  184.73    3.71  -3
  -1  -4   8  184.73    3.71   1
   0  -4   8  198.17    4.40  -3
   0   4  -8  198.17    4.40   1
   0   4  -8  250.81    3.83  -3
   0  -4   8  250.81    3.83   1
  -1   4  -8  131.68    3.11  -3
   1  -4   8  131.68    3.11   1
  -2   4  -8  125.34    4.86  -3
   2  -4   8  125.34    4.86   1
   3   5  -8   56.65    4.64  -4
  -5  -3   8   56.65    4.64  -3
  -3  -5   8   56.65    4.64  -2
   5   3  -8   56.65    4.64   1
  -3  -5   8   48.65    3.93  -4
   5   3  -8   48.65    3.93  -3
   3   5  -8   48.65    3.93  -2
  -5  -3   8   48.65    3.93   1
   3   4  -8   55.26    4.25  -4
  -4  -3   8   55.26    4.25  -3
  -3  -4   8   55.26    4.25  -2
   4   3  -8   55.26    4.25   1
  -3  -4   8   41.08    3.11  -4
   4   3  -8   41.08    3.11  -3
   3   4  -8   41.08    3.11  -2
  -4  -3   8   41.08    3.11   1
   3   3  -8   12.65    3.98  -4
  -3  -3   8   12.65    3.98  -3
  -3  -3   8   12.65    3.98  -2
   3   3  -8   12.65    3.98   1
  -3  -3   8    8.15    3.01  -4
   3   3  -8    8.15    3.01  -3
   3   3  -8    8.15    3.01  -2
  -3  -3   8    8.15    3.01   1
   3   2  -8   47.38    4.52  -4
  -2  -3   8   47.38    4.52  -3
  -3  -2   8   47.38    4.52  -2
   2   3  -8   47.38    4.52   1
  -3  -2   8   57.17    3.43  -4
   2   3  -8   57.17    3.43  -3
   3   2  -8   57.17    3.43  -2
  -2  -3   8   57.17    3.43   1
  -1  -3   8   38.20    3.20  -3
   1   3  -8   38.20    3.20   1
  -3  -1   8   66.44    3.57  -4
   1   3  -8   66.44    3.57  -3
   3   1  -8   66.44    3.57  -2
  -1  -3   8   66.44    3.57   1
   0   3  -8   11.76    2.49  -3
   0  -3   8   11.76    2.49   1
  -1   3  -8  177.70    2.50  -3
   1  -3   8  177.70    2.50   1
  -2   3  -8   73.88    4.11  -3
   2  -3   8   73.88    4.11   1
  -3   3  -8   26.06    4.17  -3
   3  -3   8   26.06    4.17   1
  -2  -5   8  340.60    5.28  -4
   5   2  -8  340.60    5.28  -3
   2   5  -8  340.60    5.28  -2
  -5  -2   8  340.60    5.28   1
   2   4  -8  353.81    5.31  -4
  -4  -2   8  353.81    5.31  -3
  -2  -4   8  353.81    5.31  -2
   4   2  -8  353.81    5.31   1
  -2  -4   8  347.27    4.68  -4
   4   2  -8  347.27    4.68  -3
   2   4  -8  347.27    4.68  -2
  -4  -2   8  347.27    4.68   1
   2   3  -8  249.37    4.56  -4
  -3  -2   8  249.37    4.56  -3
  -2  -3   8  249.37    4.56  -2
   3   2  -8  249.37    4.56   1
  -2  -3   8  165.24    3.38  -4
   3   2  -8  165.24    3.38  -3
   2   3  -8  165.24    3.38  -2
  -3  -2   8  165.24    3.38   1
   2   2  -8  257.51    5.08  -4
  -2  -2   8  257.51    5.08  -3
  -2  -2   8  257.51    5.08  -2
   2   2  -8  257.51    5.08   1
  -2  -2   8  186.86    3.19  -4
   2   2  -8  186.86    3.19  -3
   2   2  -8  186.86    3.19  -2
  -2  -2   8  186.86    3.19   1
  -2  -1   8  223.51    3.54  -4
   1   2  -8  223.51    3.54  -3
   2   1  -8  223.51    3.54  -2
  -1  -2   8  223.51    3.54   1
   0   2  -8   97.41    3.43  -3
   0  -2   8   97.41    3.43   1
  -2   0   8  118.75    3.31  -4
   0   2  -8  118.75    3.31  -3
   2   0  -8  118.75    3.31  -2
   0  -2   8  118.75    3.31   1
  -1   2  -8   20.70    1.89  -3
   1  -2   8   20.70    1.89   1
   2  -2   8   96.72    5.01  -3
  -2   2  -8   96.72    5.01   1
  -2   2  -8   75.63    3.66  -3
   2  -2   8   75.63    3.66   1
  -3   2  -8   25.69    3.73  -3
   3  -2   8   25.69    3.73   1
   4  -2   8   34.20    5.24  -3
  -4   2  -8   34.20    5.24   1
  -4   2  -8   16.17    3.22  -3
   4  -2   8   16.17    3.22   1
   5   1  -8  130.12    3.23  -3
  -5  -1   8  130.12    3.23   1
  -1  -4   8  189.00    4.05  -4
   4   1  -8  189.00    4.05  -3
   1   4  -8  189.00    4.05  -2
  -4  -1   8  189.00    4.05   1
   1   3  -8  282.37    4.37  -4
  -3  -1   8  282.37    4.37  -3
  -1  -3   8  282.37    4.37  -2
   3   1  -8  282.37    4.37   1
  -1  -3   8  248.06    3.93  -4
   3   1  -8  248.06    3.93  -3
   1   3  -8  248.06    3.93  -2
  -3  -1   8  248.06    3.93   1
   1   2  -8  422.80    5.37  -4
  -2  -1   8  422.80    5.37  -3
  -1  -2   8  422.80    5.37  -2
   2   1  -8  422.80    5.37   1
  -1  -2   8  360.60    3.73  -4
   2   1  -8  360.60    3.73  -3
   1   2  -8  360.60    3.73  -2
  -2  -1   8  360.60    3.73   1
  -1  -1   8 1208.71    5.99  -4
   1   1  -8 1208.71    5.99  -3
   1   1  -8 1208.71    5.99  -2
  -1  -1   8 1208.71    5.99   1
  -1   0   8  177.78    2.48  -4
   0   1  -8  177.78    2.48  -3
   1   0  -8  177.78    2.48  -2
   0  -1   8  177.78    2.48   1
  -1   1   8  531.08    4.00  -4
  -1   1  -8  531.08    4.00  -3
   1  -1  -8  531.08    4.00  -2
   1  -1   8  531.08    4.00   1
  -1   1  -8  599.14    5.89  -3
   1  -1   8  599.14    5.89   1
  -2   1  -8  163.90    4.04  -3
   2  -1   8  163.90    4.04   1
   1  -3  -8  389.18    8.09  -4
   3  -1   8  389.18    8.09  -3
  -1   3   8  389.18    8.09  -2
  -3   1  -8  389.18    8.09   1
  -3   1  -8  328.34    5.03  -3
   3  -1   8  328.34    5.03   1
   4  -1   8  151.27    5.89  -3
  -4   1  -8  151.27    5.89   1
  -4   1  -8   67.88    3.56  -3
   4  -1   8   67.88    3.56   1
   5  -1   8   46.59    6.27  -3
  -5   1  -8   46.59    6.27   1
  -5   1  -8   12.04    2.80  -3
   5  -1   8   12.04    2.80   1
   5   0  -8   20.84    2.54  -3
  -5   0   8   20.84    2.54   1
   4   0  -8   20.05    2.27  -3
  -4   0   8   20.05    2.27   1
   0  -3   8   57.01    3.11  -4
   3   0  -8   57.01    3.11  -3
   0   3  -8   57.01    3.11  -2
  -3   0   8   57.01    3.11   1
   0   2  -8   40.28    3.29  -4
  -2   0   8   40.28    3.29  -3
   0  -2   8   40.28    3.29  -2
   2   0  -8   40.28    3.29   1
   0  -2   8   43.43    2.56  -4
   2   0  -8   43.43    2.56  -3
   0   2  -8   43.43    2.56  -2
  -2   0   8   43.43    2.56   1
   0  -1   8  131.38    2.60  -4
   1   0  -8  131.38    2.60  -3
   0   1  -8  131.38    2.60  -2
  -1   0   8  131.38    2.60   1
   0   0  -8  460.54    4.30  -4
   0   0   8  460.54    4.30  -3
   0   0   8  460.54    4.30  -2
   0   0  -8  460.54    4.30   1
   0   0   8  413.57    2.68  -4
   0   0  -8  413.57    2.68  -3
   0   0  -8  413.57    2.68  -2
   0   0   8  413.57    2.68   1
   0   1   8  116.54    2.02  -4
  -1   0  -8  116.54    2.02  -3
   0  -1  -8  116.54    2.02  -2
   1   0   8  116.54    2.02   1
   0  -2  -8  354.23    5.21  -4
   2   0   8  354.23    5.21  -3
   0   2   8  354.23    5.21  -2
  -2   0  -8  354.23    5.21   1
  -2   0  -8  254.43    4.15  -3
   2   0   8  254.43    4.15   1
   0  -3  -8  282.69    6.28  -4
   3   0   8  282.69    6.28  -3
   0   3   8  282.69    6.28  -2
  -3   0  -8  282.69    6.28   1
  -3   0  -8  235.79    4.65  -3
   3   0   8  235.79    4.65   1
   0  -4  -8  426.19    8.56  -4
   4   0   8  426.19    8.56  -3
   0   4   8  426.19    8.56  -2
  -4   0  -8  426.19    8.56   1
  -4   0  -8  316.78    5.11  -3
   4   0   8  316.78    5.11   1
   5   0   8  188.60    6.41  -3
  -5   0  -8  188.60    6.41   1
  -5   0  -8  132.08    4.37  -3
   5   0   8  132.08    4.37   1
  -5   1   8  140.67    4.77  -3
   5  -1  -8  140.67    4.77   1
   5  -1  -8  114.80    3.37  -3
  -5   1   8  114.80    3.37   1
  -4   1   8  213.41    4.86  -3
   4  -1  -8  213.41    4.86   1
   4  -1  -8  134.36    3.03  -3
  -4   1   8  134.36    3.03   1
  -3   1   8  134.71    3.96  -3
   3  -1  -8  134.71    3.96   1
   3  -1  -8  102.36    2.65  -3
  -3   1   8  102.36    2.65   1
  -2   1   8   92.02    3.29  -3
   2  -1  -8   92.02    3.29   1
   1  -2   8   94.12    3.26  -4
   2  -1  -8   94.12    3.26  -3
  -1   2  -8   94.12    3.26  -2
  -2   1   8   94.12    3.26   1
  -1   1  -8  290.69    4.49  -4
  -1   1   8  290.69    4.49  -3
   1  -1   8  290.69    4.49  -2
   1  -1  -8  290.69    4.49   1
   1  -1   8  272.44    3.21  -4
   1  -1  -8  272.44    3.21  -3
  -1   1  -8  272.44    3.21  -2
  -1   1   8  272.44    3.21   1
  -1   0  -8   36.57    3.14  -4
   0   1   8   36.57    3.14  -3
   1   0   8   36.57    3.14  -2
   0  -1  -8   36.57    3.14   1
   1   0   8   23.83    1.52  -4
   0  -1  -8   23.83    1.52  -3
  -1   0  -8   23.83    1.52  -2
   0   1   8   23.83    1.52   1
  -1  -1  -8   38.52    3.11  -4
   1   1   8   38.52    3.11  -3
   1   1   8   38.52    3.11  -2
  -1  -1  -8   38.52    3.11   1
   1   1   8   39.26    1.47  -4
  -1  -1  -8   39.26    1.47  -3
  -1  -1  -8   39.26    1.47  -2
   1   1   8   39.26    1.47   1
  -1  -2  -8   39.38    3.50  -4
   2   1   8   39.38    3.50  -3
   1   2   8   39.38    3.50  -2
  -2  -1  -8   39.38    3.50   1
   1   2   8   40.94    4.60  -4
  -2  -1  -8   40.94    4.60  -3
  -1  -2  -8   40.94    4.60  -2
   2   1   8   40.94    4.60   1
  -1  -3  -8   30.98    4.30  -4
   3   1   8   30.98    4.30  -3
   1   3   8   30.98    4.30  -2
  -3  -1  -8   30.98    4.30   1
  -3  -1  -8    3.13    2.61  -3
   3   1   8    3.13    2.61   1
  -1  -4  -8  158.78    6.29  -4
   4   1   8  158.78    6.29  -3
   1   4   8  158.78    6.29  -2
  -4  -1  -8  158.78    6.29   1
  -4  -1  -8  146.05    4.01  -3
   4   1   8  146.05    4.01   1
  -1  -5  -8  114.08    8.26  -4
   5   1   8  114.08    8.26  -3
   1   5   8  114.08    8.26  -2
  -5  -1  -8  114.08    8.26   1
  -5  -1  -8   41.74    3.62  -3
   5   1   8   41.74    3.62   1
   6   1   8   10.15    5.19  -3
  -6  -1  -8   10.15    5.19   1
  -6  -1  -8    7.78    3.32  -3
   6   1   8    7.78    3.32   1
  -4   2   8  103.83    4.68  -3
   4  -2  -8  103.83    4.68   1
   4  -2  -8   64.24    3.20  -3
  -4   2   8   64.24    3.20   1
  -3   2   8  264.25    4.79  -3
   3  -2  -8  264.25    4.79   1
   3  -2  -8  219.82    3.43  -3
  -3   2   8  219.82    3.43   1
  -2   2   8  400.11    4.85  -3
   2  -2  -8  400.11    4.85   1
   2  -2  -8  289.73    3.43  -3
  -2   2   8  289.73    3.43   1
  -2   1  -8  209.87    5.28  -4
  -1   2   8  209.87    5.28  -3
   2  -1   8  209.87    5.28  -2
   1  -2  -8  209.87    5.28   1
   2  -1   8  330.81    3.98  -4
   1  -2  -8  330.81    3.98  -3
  -2   1  -8  330.81    3.98  -2
  -1   2   8  330.81    3.98   1
  -2   0  -8  368.52    5.14  -4
   0   2   8  368.52    5.14  -3
   2   0   8  368.52    5.14  -2
   0  -2  -8  368.52    5.14   1
   2   0   8  309.50    2.60  -4
   0  -2  -8  309.50    2.60  -3
  -2   0  -8  309.50    2.60  -2
   0   2   8  309.50    2.60   1
  -2  -1  -8  280.56    4.43  -4
   1   2   8  280.56    4.43  -3
   2   1   8  280.56    4.43  -2
  -1  -2  -8  280.56    4.43   1
   2   1   8  205.98    2.27  -4
  -1  -2  -8  205.98    2.27  -3
  -2  -1  -8  205.98    2.27  -2
   1   2   8  205.98    2.27   1
  -2  -2  -8  571.58    5.47  -4
   2   2   8  571.58    5.47  -3
   2   2   8  571.58    5.47  -2
  -2  -2  -8  571.58    5.47   1
   2   2   8  583.57    5.83  -4
  -2  -2  -8  583.57    5.83  -3
  -2  -2  -8  583.57    5.83  -2
   2   2   8  583.57    5.83   1
  -2  -3  -8  101.87    4.03  -4
   3   2   8  101.87    4.03  -3
   2   3   8  101.87    4.03  -2
  -3  -2  -8  101.87    4.03   1
   2   3   8  116.61    4.81  -4
  -3  -2  -8  116.61    4.81  -3
  -2  -3  -8  116.61    4.81  -2
   3   2   8  116.61    4.81   1
  -2  -4  -8  126.57    5.35  -4
   4   2   8  126.57    5.35  -3
   2   4   8  126.57    5.35  -2
  -4  -2  -8  126.57    5.35   1
  -4  -2  -8  129.19    3.95  -3
   4   2   8  129.19    3.95   1
  -2  -5  -8  142.99    6.78  -4
   5   2   8  142.99    6.78  -3
   2   5   8  142.99    6.78  -2
  -5  -2  -8  142.99    6.78   1
  -5  -2  -8   60.60    3.67  -3
   5   2   8   60.60    3.67   1
  -2  -6  -8   22.76    8.70  -4
   6   2   8   22.76    8.70  -3
   2   6   8   22.76    8.70  -2
  -6  -2  -8   22.76    8.70   1
  -6  -2  -8    5.36    3.17  -3
   6   2   8    5.36    3.17   1
  -3   3   8   -4.55    3.57  -3
   3  -3  -8   -4.55    3.57   1
   3  -3  -8   -2.56    2.36  -3
  -3   3   8   -2.56    2.36   1
  -2   3   8   62.47    3.66  -3
   2  -3  -8   62.47    3.66   1
   2  -3  -8   60.84    2.71  -3
  -2   3   8   60.84    2.71   1
  -1   3   8   28.25    3.22  -3
   1  -3  -8   28.25    3.22   1
   1  -3  -8   22.97    2.27  -3
  -1   3   8   22.97    2.27   1
   0   3   8  277.08    4.42  -3
   0  -3  -8  277.08    4.42   1
   3   0   8  269.37    3.63  -4
   0  -3  -8  269.37    3.63  -3
  -3   0  -8  269.37    3.63  -2
   0   3   8  269.37    3.63   1
  -3  -1  -8  162.09    4.81  -4
   1   3   8  162.09    4.81  -3
   3   1   8  162.09    4.81  -2
  -1  -3  -8  162.09    4.81   1
   3   1   8  195.13    4.09  -4
  -1  -3  -8  195.13    4.09  -3
  -3  -1  -8  195.13    4.09  -2
   1   3   8  195.13    4.09   1
  -3  -2  -8  288.43    4.91  -4
   2   3   8  288.43    4.91  -3
   3   2   8  288.43    4.91  -2
  -2  -3  -8  288.43    4.91   1
   3   2   8  309.82    4.60  -4
  -2  -3  -8  309.82    4.60  -3
  -3  -2  -8  309.82    4.60  -2
   2   3   8  309.82    4.60   1
  -3  -3  -8  316.53    4.89  -4
   3   3   8  316.53    4.89  -3
   3   3   8  316.53    4.89  -2
  -3  -3  -8  316.53    4.89   1
   3   3   8  308.76    4.98  -4
  -3  -3  -8  308.76    4.98  -3
  -3  -3  -8  308.76    4.98  -2
   3   3   8  308.76    4.98   1
  -3  -4  -8  291.90    5.13  -4
   4   3   8  291.90    5.13  -3
   3   4   8  291.90    5.13  -2
  -4  -3  -8  291.90    5.13   1
   3   4   8  326.07    6.35  -4
  -4  -3  -8  326.07    6.35  -3
  -3  -4  -8  326.07    6.35  -2
   4   3   8  326.07    6.35   1
  -3  -5  -8  173.46    5.90  -4
   5   3   8  173.46    5.90  -3
   3   5   8  173.46    5.90  -2
  -5  -3  -8  173.46    5.90   1
  -5  -3  -8  143.48    4.47  -3
   5   3   8  143.48    4.47   1
  -3  -6  -8  203.68    7.83  -4
   6   3   8  203.68    7.83  -3
   3   6   8  203.68    7.83  -2
  -6  -3  -8  203.68    7.83   1
  -6  -3  -8  124.43    4.89  -3
   6   3   8  124.43    4.89   1
  -3   4   8   43.68    4.36  -3
   3  -4  -8   43.68    4.36   1
   3  -4  -8   36.76    2.92  -3
  -3   4   8   36.76    2.92   1
  -2   4   8   57.76    3.89  -3
   2  -4  -8   57.76    3.89   1
   2  -4  -8   60.34    2.99  -3
  -2   4   8   60.34    2.99   1
  -1   4   8  126.84    4.31  -3
   1  -4  -8  126.84    4.31   1
   1  -4  -8  122.44    2.93  -3
  -1   4   8  122.44    2.93   1
   0   4   8  185.53    4.73  -3
   0  -4  -8  185.53    4.73   1
   0  -4  -8  125.45    2.68  -3
   0   4   8  125.45    2.68   1
   1   4   8    6.59    3.20  -3
  -1  -4  -8    6.59    3.20   1
  -4  -2  -8   20.39    4.60  -4
   2   4   8   20.39    4.60  -3
   4   2   8   20.39    4.60  -2
  -2  -4  -8   20.39    4.60   1
   4   2   8   25.07    3.66  -4
  -2  -4  -8   25.07    3.66  -3
  -4  -2  -8   25.07    3.66  -2
   2   4   8   25.07    3.66   1
  -4  -3  -8   55.73    4.22  -4
   3   4   8   55.73    4.22  -3
   4   3   8   55.73    4.22  -2
  -3  -4  -8   55.73    4.22   1
   4   3   8   61.50    3.75  -4
  -3  -4  -8   61.50    3.75  -3
  -4  -3  -8   61.50    3.75  -2
   3   4   8   61.50    3.75   1
  -4  -4  -8   25.36    4.12  -4
   4   4   8   25.36    4.12  -3
   4   4   8   25.36    4.12  -2
  -4  -4  -8   25.36    4.12   1
   4   4   8   34.87    4.42  -4
  -4  -4  -8   34.87    4.42  -3
  -4  -4  -8   34.87    4.42  -2
   4   4   8   34.87    4.42   1
  -4  -5  -8  130.33    4.86  -4
   5   4   8  130.33    4.86  -3
   4   5   8  130.33    4.86  -2
  -5  -4  -8  130.33    4.86   1
   4   5   8  150.04    6.58  -4
  -5  -4  -8  150.04    6.58  -3
  -4  -5  -8  150.04    6.58  -2
   5   4   8  150.04    6.58   1
  -4  -6  -8  104.50    6.02  -4
   6   4   8  104.50    6.02  -3
   4   6   8  104.50    6.02  -2
  -6  -4  -8  104.50    6.02   1
  -6  -4  -8   68.11    4.87  -3
   6   4   8   68.11    4.87   1
  -2   5   8  182.48    5.19  -3
   2  -5  -8  182.48    5.19   1
   2  -5  -8  169.84    3.60  -3
  -2   5   8  169.84    3.60   1
  -1   5   8   98.15    4.45  -3
   1  -5  -8   98.15    4.45   1
   1  -5  -8   61.99    2.78  -3
  -1   5   8   61.99    2.78   1
   0   5   8  236.60    5.31  -3
   0  -5  -8  236.60    5.31   1
   0  -5  -8  185.95    3.19  -3
   0   5   8  185.95    3.19   1
   1   5   8  199.58    5.17  -3
  -1  -5  -8  199.58    5.17   1
  -1  -5  -8  148.40    2.77  -3
   1   5   8  148.40    2.77   1
   2   5   8  222.31    5.02  -3
  -2  -5  -8  222.31    5.02   1
  -5  -3  -8  139.50    5.66  -4
   3   5   8  139.50    5.66  -3
   5   3   8  139.50    5.66  -2
  -3  -5  -8  139.50    5.66   1
   5   3   8  156.68    5.31  -4
  -3  -5  -8  156.68    5.31  -3
  -5  -3  -8  156.68    5.31  -2
   3   5   8  156.68    5.31   1
  -5  -4  -8   54.44    4.63  -4
   4   5   8   54.44    4.63  -3
   5   4   8   54.44    4.63  -2
  -4  -5  -8   54.44    4.63   1
   5   4   8   65.33    4.63  -4
  -4  -5  -8   65.33    4.63  -3
  -5  -4  -8   65.33    4.63  -2
   4   5   8   65.33    4.63   1
  -5  -5  -8   94.82    4.90  -4
   5   5   8   94.82    4.90  -3
   5   5   8   94.82    4.90  -2
  -5  -5  -8   94.82    4.90   1
   5   5   8  120.31    5.61  -4
  -5  -5  -8  120.31    5.61  -3
  -5  -5  -8  120.31    5.61  -2
   5   5   8  120.31    5.61   1
  -5  -6  -8   16.61    4.62  -4
   6   5   8   16.61    4.62  -3
   5   6   8   16.61    4.62  -2
  -6  -5  -8   16.61    4.62   1
   5   6   8   58.95    6.70  -4
  -6  -5  -8   58.95    6.70  -3
  -5  -6  -8   58.95    6.70  -2
   6   5   8   58.95    6.70   1
   0   6   8   86.44    4.67  -3
   0  -6  -8   86.44    4.67   1
   0  -6  -8   89.47    3.26  -3
   0   6   8   89.47    3.26   1
   1   6   8   60.83    4.88  -3
  -1  -6  -8   60.83    4.88   1
  -1  -6  -8   46.47    2.82  -3
   1   6   8   46.47    2.82   1
   2   6   8   80.05    5.20  -3
  -2  -6  -8   80.05    5.20   1
   3   6   8  161.61    5.01  -3
  -3  -6  -8  161.61    5.01   1
  -6  -4  -8  211.53    6.26  -4
   4   6   8  211.53    6.26  -3
   6   4   8  211.53    6.26  -2
  -4  -6  -8  211.53    6.26   1
   6   4   8  276.62    6.51  -4
  -4  -6  -8  276.62    6.51  -3
  -6  -4  -8  276.62    6.51  -2
   4   6   8  276.62    6.51   1
  -6  -5  -8   84.16    5.54  -4
   5   6   8   84.16    5.54  -3
   6   5   8   84.16    5.54  -2
  -5  -6  -8   84.16    5.54   1
   6   5   8  158.78    5.79  -4
  -5  -6  -8  158.78    5.79  -3
  -6  -5  -8  158.78    5.79  -2
   5   6   8  158.78    5.79   1
   2   7   8    1.58    4.61  -3
  -2  -7  -8    1.58    4.61   1
   3   7   8    7.44    4.71  -3
  -3  -7  -8    7.44    4.71   1
   4   7   8   56.23    4.93  -3
  -4  -7  -8   56.23    4.93   1
  -3  -5   9    3.77    3.49  -3
   3   5  -9    3.77    3.49   1
   3   5  -9   -0.71    2.99  -3
  -3  -5   9   -0.71    2.99   1
  -2  -5   9   93.32    4.14  -3
   2   5  -9   93.32    4.14   1
   2   5  -9   93.03    4.09  -3
  -2  -5   9   93.03    4.09   1
  -1  -5   9  112.29    4.32  -3
   1   5  -9  112.29    4.32   1
   1   5  -9  130.23    4.13  -3
  -1  -5   9  130.23    4.13   1
   0  -5   9  112.54    4.72  -3
   0   5  -9  112.54    4.72   1
   0   5  -9  104.65    3.82  -3
   0  -5   9  104.65    3.82   1
   4   4  -9   29.05    5.30  -4
  -4  -4   9   29.05    5.30  -3
  -4  -4   9   29.05    5.30  -2
   4   4  -9   29.05    5.30   1
  -4  -4   9   25.46    3.92  -4
   4   4  -9   25.46    3.92  -3
   4   4  -9   25.46    3.92  -2
  -4  -4   9   25.46    3.92   1
   4   3  -9  111.06    5.69  -4
  -3  -4   9  111.06    5.69  -3
  -4  -3   9  111.06    5.69  -2
   3   4  -9  111.06    5.69   1
  -4  -3   9  137.77    4.78  -4
   3   4  -9  137.77    4.78  -3
   4   3  -9  137.77    4.78  -2
  -3  -4   9  137.77    4.78   1
  -2  -4   9   -0.90    2.98  -3
   2   4  -9   -0.90    2.98   1
  -4  -2   9   17.43    4.50  -4
   2   4  -9   17.43    4.50  -3
   4   2  -9   17.43    4.50  -2
  -2  -4   9   17.43    4.50   1
  -1  -4   9    5.40    2.97  -3
   1   4  -9    5.40    2.97   1
   1   4  -9   14.95    2.99  -3
  -1  -4   9   14.95    2.99   1
   0  -4   9   26.35    3.73  -3
   0   4  -9   26.35    3.73   1
   0   4  -9   26.06    2.86  -3
   0  -4   9   26.06    2.86   1
  -3  -5   9  153.29    4.75  -4
   5   3  -9  153.29    4.75  -3
   3   5  -9  153.29    4.75  -2
  -5  -3   9  153.29    4.75   1
   3   4  -9  362.52    6.12  -4
  -4  -3   9  362.52    6.12  -3
  -3  -4   9  362.52    6.12  -2
   4   3  -9  362.52    6.12   1
  -3  -4   9  288.31    4.46  -4
   4   3  -9  288.31    4.46  -3
   3   4  -9  288.31    4.46  -2
  -4  -3   9  288.31    4.46   1
   3   3  -9  184.25    5.37  -4
  -3  -3   9  184.25    5.37  -3
  -3  -3   9  184.25    5.37  -2
   3   3  -9  184.25    5.37   1
  -3  -3   9  196.87    4.16  -4
   3   3  -9  196.87    4.16  -3
   3   3  -9  196.87    4.16  -2
  -3  -3   9  196.87    4.16   1
   3   2  -9  347.00    6.34  -4
  -2  -3   9  347.00    6.34  -3
  -3  -2   9  347.00    6.34  -2
   2   3  -9  347.00    6.34   1
  -3  -2   9  319.24    4.77  -4
   2   3  -9  319.24    4.77  -3
   3   2  -9  319.24    4.77  -2
  -2  -3   9  319.24    4.77   1
  -1  -3   9  101.63    3.82  -3
   1   3  -9  101.63    3.82   1
  -3  -1   9  107.10    4.29  -4
   1   3  -9  107.10    4.29  -3
   3   1  -9  107.10    4.29  -2
  -1  -3   9  107.10    4.29   1
   0   3  -9  162.00    3.58  -3
   0  -3   9  162.00    3.58   1
  -1   3  -9   62.74    4.00  -3
   1  -3   9   62.74    4.00   1
  -2   3  -9   29.61    4.22  -3
   2  -3   9   29.61    4.22   1
  -3   3  -9   21.45    3.84  -3
   3  -3   9   21.45    3.84   1
  -2  -5   9   12.93    4.14  -4
   5   2  -9   12.93    4.14  -3
   2   5  -9   12.93    4.14  -2
  -5  -2   9   12.93    4.14   1
   2   4  -9   85.28    4.20  -4
  -4  -2   9   85.28    4.20  -3
  -2  -4   9   85.28    4.20  -2
   4   2  -9   85.28    4.20   1
  -2  -4   9   93.03    4.09  -4
   4   2  -9   93.03    4.09  -3
   2   4  -9   93.03    4.09  -2
  -4  -2   9   93.03    4.09   1
   2   3  -9  146.68    4.68  -4
  -3  -2   9  146.68    4.68  -3
  -2  -3   9  146.68    4.68  -2
   3   2  -9  146.68    4.68   1
  -2  -3   9  120.83    3.41  -4
   3   2  -9  120.83    3.41  -3
   2   3  -9  120.83    3.41  -2
  -3  -2   9  120.83    3.41   1
   2   2  -9  139.18    4.96  -4
  -2  -2   9  139.18    4.96  -3
  -2  -2   9  139.18    4.96  -2
   2   2  -9  139.18    4.96   1
  -2  -2   9  140.13    3.34  -4
   2   2  -9  140.13    3.34  -3
   2   2  -9  140.13    3.34  -2
  -2  -2   9  140.13    3.34   1
   2   1  -9   89.48    4.94  -4
  -1  -2   9   89.48    4.94  -3
  -2  -1   9   89.48    4.94  -2
   1   2  -9   89.48    4.94   1
  -2  -1   9   86.57    3.37  -4
   1   2  -9   86.57    3.37  -3
   2   1  -9   86.57    3.37  -2
  -1  -2   9   86.57    3.37   1
   0   2  -9  590.01    6.16  -3
   0  -2   9  590.01    6.16   1
  -2   0   9  534.11    4.98  -4
   0   2  -9  534.11    4.98  -3
   2   0  -9  534.11    4.98  -2
   0  -2   9  534.11    4.98   1
  -1   2  -9  101.17    3.93  -3
   1  -2   9  101.17    3.93   1
  -2   2  -9  221.07    4.78  -3
   2  -2   9  221.07    4.78   1
  -3   2  -9  138.03    4.63  -3
   3  -2   9  138.03    4.63   1
   4  -2   9  136.91    6.94  -3
  -4   2  -9  136.91    6.94   1
  -4   2  -9   94.24    4.63  -3
   4  -2   9   94.24    4.63   1
   5   1  -9   33.24    2.92  -3
  -5  -1   9   33.24    2.92   1
  -1  -4   9   35.78    3.62  -4
   4   1  -9   35.78    3.62  -3
   1   4  -9   35.78    3.62  -2
  -4  -1   9   35.78    3.62   1
   1   3  -9   22.34    3.68  -4
  -3  -1   9   22.34    3.68  -3
  -1  -3   9   22.34    3.68  -2
   3   1  -9   22.34    3.68   1
  -1  -3   9   21.99    3.04  -4
   3   1  -9   21.99    3.04  -3
   1   3  -9   21.99    3.04  -2
  -3  -1   9   21.99    3.04   1
   1   2  -9  128.09    4.55  -4
  -2  -1   9  128.09    4.55  -3
  -1  -2   9  128.09    4.55  -2
   2   1  -9  128.09    4.55   1
  -1  -2   9   94.52    2.98  -4
   2   1  -9   94.52    2.98  -3
   1   2  -9   94.52    2.98  -2
  -2  -1   9   94.52    2.98   1
  -1  -1   9   16.21    2.48  -4
   1   1  -9   16.21    2.48  -3
   1   1  -9   16.21    2.48  -2
  -1  -1   9   16.21    2.48   1
  -1   0   9   48.04    2.44  -4
   0   1  -9   48.04    2.44  -3
   1   0  -9   48.04    2.44  -2
   0  -1   9   48.04    2.44   1
  -1   1  -9   65.11    3.39  -3
   1  -1   9   65.11    3.39   1
   1  -2  -9  137.48    5.74  -4
   2  -1   9  137.48    5.74  -3
  -1   2   9  137.48    5.74  -2
  -2   1  -9  137.48    5.74   1
  -2   1  -9  102.37    3.97  -3
   2  -1   9  102.37    3.97   1
  -3   1  -9   38.09    3.59  -3
   3  -1   9   38.09    3.59   1
   4  -1   9   92.19    6.48  -3
  -4   1  -9   92.19    6.48   1
  -4   1  -9   50.63    3.66  -3
   4  -1   9   50.63    3.66   1
   4   0  -9  110.48    2.92  -3
  -4   0   9  110.48    2.92   1
   0  -3   9  224.84    3.98  -4
   3   0  -9  224.84    3.98  -3
   0   3  -9  224.84    3.98  -2
  -3   0   9  224.84    3.98   1
   0   2  -9  162.10    4.45  -4
  -2   0   9  162.10    4.45  -3
   0  -2   9  162.10    4.45  -2
   2   0  -9  162.10    4.45   1
   0  -2   9  133.23    3.16  -4
   2   0  -9  133.23    3.16  -3
   0   2  -9  133.23    3.16  -2
  -2   0   9  133.23    3.16   1
   0   1  -9  198.82    4.10  -4
  -1   0   9  198.82    4.10  -3
   0  -1   9  198.82    4.10  -2
   1   0  -9  198.82    4.10   1
   0  -1   9  187.39    3.12  -4
   1   0  -9  187.39    3.12  -3
   0   1  -9  187.39    3.12  -2
  -1   0   9  187.39    3.12   1
   0   0  -9  331.67    4.20  -4
   0   0   9  331.67    4.20  -3
   0   0   9  331.67    4.20  -2
   0   0  -9  331.67    4.20   1
   0   0   9  312.99    2.69  -4
   0   0  -9  312.99    2.69  -3
   0   0  -9  312.99    2.69  -2
   0   0   9  312.99    2.69   1
   0   1   9   24.55    4.46  -4
  -1   0  -9   24.55    4.46  -3
   0  -1  -9   24.55    4.46  -2
   1   0   9   24.55    4.46   1
   0  -2  -9  170.61    4.93  -4
   2   0   9  170.61    4.93  -3
   0   2   9  170.61    4.93  -2
  -2   0  -9  170.61    4.93   1
  -2   0  -9  141.00    3.89  -3
   2   0   9  141.00    3.89   1
   0  -3  -9   22.39    5.54  -4
   3   0   9   22.39    5.54  -3
   0   3   9   22.39    5.54  -2
  -3   0  -9   22.39    5.54   1
  -3   0  -9   11.17    2.46  -3
   3   0   9   11.17    2.46   1
   0  -4  -9   25.15    7.84  -4
   4   0   9   25.15    7.84  -3
   0   4   9   25.15    7.84  -2
  -4   0  -9   25.15    7.84   1
  -4   0  -9    1.02    3.33  -3
   4   0   9    1.02    3.33   1
   0  -5  -9   63.89    9.29  -4
   5   0   9   63.89    9.29  -3
   0   5   9   63.89    9.29  -2
  -5   0  -9   63.89    9.29   1
  -5   0  -9    2.61    3.49  -3
   5   0   9    2.61    3.49   1
  -4   1   9  172.78    5.16  -3
   4  -1  -9  172.78    5.16   1
   4  -1  -9  104.79    2.80  -3
  -4   1   9  104.79    2.80   1
   3  -1  -9   40.15    2.19  -3
  -3   1   9   40.15    2.19   1
  -2   1   9  184.62    3.96  -3
   2  -1  -9  184.62    3.96   1
   1  -2   9  188.38    3.69  -4
   2  -1  -9  188.38    3.69  -3
  -1   2  -9  188.38    3.69  -2
  -2   1   9  188.38    3.69   1
  -1   1  -9  501.10    5.65  -4
  -1   1   9  501.10    5.65  -3
   1  -1   9  501.10    5.65  -2
   1  -1  -9  501.10    5.65   1
  -1   0  -9  147.95    4.08  -4
   0   1   9  147.95    4.08  -3
   1   0   9  147.95    4.08  -2
   0  -1  -9  147.95    4.08   1
   1   0   9  170.38    2.21  -4
   0  -1  -9  170.38    2.21  -3
  -1   0  -9  170.38    2.21  -2
   0   1   9  170.38    2.21   1
  -1  -1  -9  320.98    4.57  -4
   1   1   9  320.98    4.57  -3
   1   1   9  320.98    4.57  -2
  -1  -1  -9  320.98    4.57   1
   1   1   9  334.22    5.26  -4
  -1  -1  -9  334.22    5.26  -3
  -1  -1  -9  334.22    5.26  -2
   1   1   9  334.22    5.26   1
  -1  -2  -9  239.91    4.66  -4
   2   1   9  239.91    4.66  -3
   1   2   9  239.91    4.66  -2
  -2  -1  -9  239.91    4.66   1
   1   2   9  275.39    6.16  -4
  -2  -1  -9  275.39    6.16  -3
  -1  -2  -9  275.39    6.16  -2
   2   1   9  275.39    6.16   1
  -1  -3  -9  246.92    5.39  -4
   3   1   9  246.92    5.39  -3
   1   3   9  246.92    5.39  -2
  -3  -1  -9  246.92    5.39   1
  -3  -1  -9  212.18    4.60  -3
   3   1   9  212.18    4.60   1
  -1  -4  -9  246.65    6.86  -4
   4   1   9  246.65    6.86  -3
   1   4   9  246.65    6.86  -2
  -4  -1  -9  246.65    6.86   1
  -4  -1  -9  186.14    4.63  -3
   4   1   9  186.14    4.63   1
  -1  -5  -9   60.27    8.71  -4
   5   1   9   60.27    8.71  -3
   1   5   9   60.27    8.71  -2
  -5  -1  -9   60.27    8.71   1
  -5  -1  -9   29.45    3.96  -3
   5   1   9   29.45    3.96   1
  -4   2   9    0.87    3.99  -3
   4  -2  -9    0.87    3.99   1
   4  -2  -9    7.42    2.69  -3
  -4   2   9    7.42    2.69   1
  -3   2   9    2.72    3.55  -3
   3  -2  -9    2.72    3.55   1
   3  -2  -9    6.05    2.46  -3
  -3   2   9    6.05    2.46   1
  -2   2   9   -3.91    3.03  -3
   2  -2  -9   -3.91    3.03   1
   2  -2  -9   14.03    2.29  -3
  -2   2   9   14.03    2.29   1
  -2   1  -9   33.27    5.43  -4
  -1   2   9   33.27    5.43  -3
   2  -1   9   33.27    5.43  -2
   1  -2  -9   33.27    5.43   1
   2  -1   9   45.81    3.37  -4
   1  -2  -9   45.81    3.37  -3
  -2   1  -9   45.81    3.37  -2
  -1   2   9   45.81    3.37   1
  -2   0  -9   57.63    4.55  -4
   0   2   9   57.63    4.55  -3
   2   0   9   57.63    4.55  -2
   0  -2  -9   57.63    4.55   1
   2   0   9   57.15    2.00  -4
   0  -2  -9   57.15    2.00  -3
  -2   0  -9   57.15    2.00  -2
   0   2   9   57.15    2.00   1
  -2  -1  -9  152.54    4.25  -4
   1   2   9  152.54    4.25  -3
   2   1   9  152.54    4.25  -2
  -1  -2  -9  152.54    4.25   1
   2   1   9  164.94    4.20  -4
  -1  -2  -9  164.94    4.20  -3
  -2  -1  -9  164.94    4.20  -2
   1   2   9  164.94    4.20   1
  -2  -2  -9   43.03    3.74  -4
   2   2   9   43.03    3.74  -3
   2   2   9   43.03    3.74  -2
  -2  -2  -9   43.03    3.74   1
   2   2   9   77.96    4.35  -4
  -2  -2  -9   77.96    4.35  -3
  -2  -2  -9   77.96    4.35  -2
   2   2   9   77.96    4.35   1
  -2  -3  -9  343.08    5.25  -4
   3   2   9  343.08    5.25  -3
   2   3   9  343.08    5.25  -2
  -3  -2  -9  343.08    5.25   1
   2   3   9  384.76    6.38  -4
  -3  -2  -9  384.76    6.38  -3
  -2  -3  -9  384.76    6.38  -2
   3   2   9  384.76    6.38   1
  -2  -4  -9   89.75    5.05  -4
   4   2   9   89.75    5.05  -3
   2   4   9   89.75    5.05  -2
  -4  -2  -9   89.75    5.05   1
  -4  -2  -9   54.95    3.74  -3
   4   2   9   54.95    3.74   1
  -2  -5  -9  214.86    7.10  -4
   5   2   9  214.86    7.10  -3
   2   5   9  214.86    7.10  -2
  -5  -2  -9  214.86    7.10   1
  -5  -2  -9  174.75    4.86  -3
   5   2   9  174.75    4.86   1
  -3   3   9   72.54    4.44  -3
   3  -3  -9   72.54    4.44   1
   3  -3  -9   61.77    3.28  -3
  -3   3   9   61.77    3.28   1
  -2   3   9   74.70    4.00  -3
   2  -3  -9   74.70    4.00   1
   2  -3  -9   81.56    2.94  -3
  -2   3   9   81.56    2.94   1
  -1   3   9   89.05    4.14  -3
   1  -3  -9   89.05    4.14   1
   1  -3  -9   53.07    2.59  -3
  -1   3   9   53.07    2.59   1
   0   3   9   43.53    3.78  -3
   0  -3  -9   43.53    3.78   1
   3   0   9   49.78    3.33  -4
   0  -3  -9   49.78    3.33  -3
  -3   0  -9   49.78    3.33  -2
   0   3   9   49.78    3.33   1
  -3  -1  -9  191.62    5.30  -4
   1   3   9  191.62    5.30  -3
   3   1   9  191.62    5.30  -2
  -1  -3  -9  191.62    5.30   1
   3   1   9  217.76    4.75  -4
  -1  -3  -9  217.76    4.75  -3
  -3  -1  -9  217.76    4.75  -2
   1   3   9  217.76    4.75   1
  -3  -2  -9   50.26    4.14  -4
   2   3   9   50.26    4.14  -3
   3   2   9   50.26    4.14  -2
  -2  -3  -9   50.26    4.14   1
   3   2   9   54.61    3.87  -4
  -2  -3  -9   54.61    3.87  -3
  -3  -2  -9   54.61    3.87  -2
   2   3   9   54.61    3.87   1
  -3  -3  -9   59.48    4.21  -4
   3   3   9   59.48    4.21  -3
   3   3   9   59.48    4.21  -2
  -3  -3  -9   59.48    4.21   1
   3   3   9   64.61    4.21  -4
  -3  -3  -9   64.61    4.21  -3
  -3  -3  -9   64.61    4.21  -2
   3   3   9   64.61    4.21   1
  -3  -4  -9   47.99    4.26  -4
   4   3   9   47.99    4.26  -3
   3   4   9   47.99    4.26  -2
  -4  -3  -9   47.99    4.26   1
   3   4   9   52.03    4.89  -4
  -4  -3  -9   52.03    4.89  -3
  -3  -4  -9   52.03    4.89  -2
   4   3   9   52.03    4.89   1
  -3  -5  -9   19.41    5.26  -4
   5   3   9   19.41    5.26  -3
   3   5   9   19.41    5.26  -2
  -5  -3  -9   19.41    5.26   1
  -5  -3  -9   15.28    3.27  -3
   5   3   9   15.28    3.27   1
  -3  -6  -9   11.54    6.69  -4
   6   3   9   11.54    6.69  -3
   3   6   9   11.54    6.69  -2
  -6  -3  -9   11.54    6.69   1
  -6  -3  -9   -0.08    3.48  -3
   6   3   9   -0.08    3.48   1
  -2   4   9   92.78    4.30  -3
   2  -4  -9   92.78    4.30   1
   2  -4  -9   57.47    3.12  -3
  -2   4   9   57.47    3.12   1
  -1   4   9  143.03    4.59  -3
   1  -4  -9  143.03    4.59   1
   1  -4  -9  149.71    3.27  -3
  -1   4   9  149.71    3.27   1
   0   4   9  160.48    5.00  -3
   0  -4  -9  160.48    5.00   1
   0  -4  -9  106.75    2.77  -3
   0   4   9  106.75    2.77   1
   1   4   9  143.40    4.72  -3
  -1  -4  -9  143.40    4.72   1
   4   2   9  191.26    4.84  -4
  -2  -4  -9  191.26    4.84  -3
  -4  -2  -9  191.26    4.84  -2
   2   4   9  191.26    4.84   1
  -4  -3  -9  227.94    5.18  -4
   3   4   9  227.94    5.18  -3
   4   3   9  227.94    5.18  -2
  -3  -4  -9  227.94    5.18   1
   4   3   9  327.93    5.41  -4
  -3  -4  -9  327.93    5.41  -3
  -4  -3  -9  327.93    5.41  -2
   3   4   9  327.93    5.41   1
  -4  -4  -9   35.94    4.44  -4
   4   4   9   35.94    4.44  -3
   4   4   9   35.94    4.44  -2
  -4  -4  -9   35.94    4.44   1
   4   4   9   44.32    4.64  -4
  -4  -4  -9   44.32    4.64  -3
  -4  -4  -9   44.32    4.64  -2
   4   4   9   44.32    4.64   1
  -4  -5  -9  123.09    4.93  -4
   5   4   9  123.09    4.93  -3
   4   5   9  123.09    4.93  -2
  -5  -4  -9  123.09    4.93   1
   4   5   9  154.23    6.39  -4
  -5  -4  -9  154.23    6.39  -3
  -4  -5  -9  154.23    6.39  -2
   5   4   9  154.23    6.39   1
  -4  -6  -9   57.50    5.82  -4
   6   4   9   57.50    5.82  -3
   4   6   9   57.50    5.82  -2
  -6  -4  -9   57.50    5.82   1
  -6  -4  -9   54.14    4.75  -3
   6   4   9   54.14    4.75   1
  -1   5   9   28.10    4.47  -3
   1  -5  -9   28.10    4.47   1
   1  -5  -9   35.48    2.94  -3
  -1   5   9   35.48    2.94   1
   0   5   9   61.12    4.82  -3
   0  -5  -9   61.12    4.82   1
   0  -5  -9   38.94    2.74  -3
   0   5   9   38.94    2.74   1
   1   5   9  172.63    5.33  -3
  -1  -5  -9  172.63    5.33   1
   2   5   9  122.11    4.85  -3
  -2  -5  -9  122.11    4.85   1
  -5  -3  -9   18.98    5.27  -4
   3   5   9   18.98    5.27  -3
   5   3   9   18.98    5.27  -2
  -3  -5  -9   18.98    5.27   1
   5   3   9   49.88    4.77  -4
  -3  -5  -9   49.88    4.77  -3
  -5  -3  -9   49.88    4.77  -2
   3   5   9   49.88    4.77   1
  -5  -4  -9  152.54    5.26  -4
   4   5   9  152.54    5.26  -3
   5   4   9  152.54    5.26  -2
  -4  -5  -9  152.54    5.26   1
   5   4   9  201.52    5.32  -4
  -4  -5  -9  201.52    5.32  -3
  -5  -4  -9  201.52    5.32  -2
   4   5   9  201.52    5.32   1
  -5  -5  -9  144.19    5.30  -4
   5   5   9  144.19    5.30  -3
   5   5   9  144.19    5.30  -2
  -5  -5  -9  144.19    5.30   1
   5   5   9  202.21    6.18  -4
  -5  -5  -9  202.21    6.18  -3
  -5  -5  -9  202.21    6.18  -2
   5   5   9  202.21    6.18   1
   1   6   9   12.18    4.59  -3
  -1  -6  -9   12.18    4.59   1
   2   6   9   48.59    5.22  -3
  -2  -6  -9   48.59    5.22   1
   4   6   9   12.45    3.55  -3
  -4  -6  -9   12.45    3.55   1
   6   4   9   34.94    5.63  -4
  -4  -6  -9   34.94    5.63  -3
  -6  -4  -9   34.94    5.63  -2
   4   6   9   34.94    5.63   1
   4   3 -10  201.77    6.61  -4
  -3  -4  10  201.77    6.61  -3
  -4  -3  10  201.77    6.61  -2
   3   4 -10  201.77    6.61   1
  -4  -3  10  191.44    5.59  -4
   3   4 -10  191.44    5.59  -3
   4   3 -10  191.44    5.59  -2
  -3  -4  10  191.44    5.59   1
  -2  -4  10  183.68    4.95  -3
   2   4 -10  183.68    4.95   1
   2   4 -10  187.61    4.12  -3
  -2  -4  10  187.61    4.12   1
  -1  -4  10  103.65    4.50  -3
   1   4 -10  103.65    4.50   1
   1   4 -10  119.61    4.17  -3
  -1  -4  10  119.61    4.17   1
   0  -4  10   80.59    4.41  -3
   0   4 -10   80.59    4.41   1
   3   4 -10   27.54    4.91  -4
  -4  -3  10   27.54    4.91  -3
  -3  -4  10   27.54    4.91  -2
   4   3 -10   27.54    4.91   1
  -3  -4  10   49.64    3.99  -4
   4   3 -10   49.64    3.99  -3
   3   4 -10   49.64    3.99  -2
  -4  -3  10   49.64    3.99   1
   3   3 -10   80.92    5.47  -4
  -3  -3  10   80.92    5.47  -3
  -3  -3  10   80.92    5.47  -2
   3   3 -10   80.92    5.47   1
  -3  -3  10   73.85    4.08  -4
   3   3 -10   73.85    4.08  -3
   3   3 -10   73.85    4.08  -2
  -3  -3  10   73.85    4.08   1
   3   2 -10   49.65    5.61  -4
  -2  -3  10   49.65    5.61  -3
  -3  -2  10   49.65    5.61  -2
   2   3 -10   49.65    5.61   1
  -3  -2  10   54.68    4.31  -4
   2   3 -10   54.68    4.31  -3
   3   2 -10   54.68    4.31  -2
  -2  -3  10   54.68    4.31   1
  -1  -3  10  131.29    4.43  -3
   1   3 -10  131.29    4.43   1
  -3  -1  10  189.57    4.90  -4
   1   3 -10  189.57    4.90  -3
   3   1 -10  189.57    4.90  -2
  -1  -3  10  189.57    4.90   1
  -1   3 -10  123.79    4.68  -3
   1  -3  10  123.79    4.68   1
  -2   3 -10   51.11    4.57  -3
   2  -3  10   51.11    4.57   1
  -2  -4  10   48.14    3.99  -4
   4   2 -10   48.14    3.99  -3
   2   4 -10   48.14    3.99  -2
  -4  -2  10   48.14    3.99   1
   2   3 -10   78.57    4.84  -4
  -3  -2  10   78.57    4.84  -3
  -2  -3  10   78.57    4.84  -2
   3   2 -10   78.57    4.84   1
  -2  -3  10   37.60    3.31  -4
   3   2 -10   37.60    3.31  -3
   2   3 -10   37.60    3.31  -2
  -3  -2  10   37.60    3.31   1
   2   2 -10    5.61    4.96  -4
  -2  -2  10    5.61    4.96  -3
  -2  -2  10    5.61    4.96  -2
   2   2 -10    5.61    4.96   1
  -2  -2  10    5.14    3.24  -4
   2   2 -10    5.14    3.24  -3
   2   2 -10    5.14    3.24  -2
  -2  -2  10    5.14    3.24   1
   2   1 -10   27.68    5.06  -4
  -1  -2  10   27.68    5.06  -3
  -2  -1  10   27.68    5.06  -2
   1   2 -10   27.68    5.06   1
  -2  -1  10   12.55    3.47  -4
   1   2 -10   12.55    3.47  -3
   2   1 -10   12.55    3.47  -2
  -1  -2  10   12.55    3.47   1
   0   2 -10    3.09    2.93  -3
   0  -2  10    3.09    2.93   1
  -1   2 -10   -1.15    3.11  -3
   1  -2  10   -1.15    3.11   1
  -2   2 -10    2.16    3.28  -3
   2  -2  10    2.16    3.28   1
  -3   2 -10   17.65    3.45  -3
   3  -2  10   17.65    3.45   1
  -1  -4  10  203.69    4.88  -4
   4   1 -10  203.69    4.88  -3
   1   4 -10  203.69    4.88  -2
  -4  -1  10  203.69    4.88   1
  -1  -3  10  220.70    4.38  -4
   3   1 -10  220.70    4.38  -3
   1   3 -10  220.70    4.38  -2
  -3  -1  10  220.70    4.38   1
   1   2 -10  175.84    5.22  -4
  -2  -1  10  175.84    5.22  -3
  -1  -2  10  175.84    5.22  -2
   2   1 -10  175.84    5.22   1
  -1  -2  10  136.00    3.43  -4
   2   1 -10  136.00    3.43  -3
   1   2 -10  136.00    3.43  -2
  -2  -1  10  136.00    3.43   1
  -1  -1  10  241.54    3.64  -4
   1   1 -10  241.54    3.64  -3
   1   1 -10  241.54    3.64  -2
  -1  -1  10  241.54    3.64   1
  -1   0  10   63.68    5.35  -4
   0   1 -10   63.68    5.35  -3
   1   0 -10   63.68    5.35  -2
   0  -1  10   63.68    5.35   1
  -1   1 -10  205.23    4.69  -3
   1  -1  10  205.23    4.69   1
  -2   1 -10    3.77    2.91  -3
   2  -1  10    3.77    2.91   1
   1  -3 -10  186.36    7.22  -4
   3  -1  10  186.36    7.22  -3
  -1   3  10  186.36    7.22  -2
  -3   1 -10  186.36    7.22   1
  -3   1 -10   98.23    4.28  -3
   3  -1  10   98.23    4.28   1
   4   0 -10   15.18    2.41  -3
  -4   0  10   15.18    2.41   1
   0  -3  10  119.96    4.13  -4
   3   0 -10  119.96    4.13  -3
   0   3 -10  119.96    4.13  -2
  -3   0  10  119.96    4.13   1
   0  -2  10  110.57    3.61  -4
   2   0 -10  110.57    3.61  -3
   0   2 -10  110.57    3.61  -2
  -2   0  10  110.57    3.61   1
   0  -1  10  150.78    3.18  -4
   1   0 -10  150.78    3.18  -3
   0   1 -10  150.78    3.18  -2
  -1   0  10  150.78    3.18   1
   0   0  10  705.28    7.33  -4
   0   0 -10  705.28    7.33  -3
   0   0 -10  705.28    7.33  -2
   0   0  10  705.28    7.33   1
   0  -1 -10  206.85    4.67  -4
   1   0  10  206.85    4.67  -3
   0   1  10  206.85    4.67  -2
  -1   0 -10  206.85    4.67   1
   0   1  10  161.86    5.46  -4
  -1   0 -10  161.86    5.46  -3
   0  -1 -10  161.86    5.46  -2
   1   0  10  161.86    5.46   1
   0  -2 -10  270.86    5.67  -4
   2   0  10  270.86    5.67  -3
   0   2  10  270.86    5.67  -2
  -2   0 -10  270.86    5.67   1
  -2   0 -10  171.12    4.39  -3
   2   0  10  171.12    4.39   1
   0  -3 -10  134.21    6.02  -4
   3   0  10  134.21    6.02  -3
   0   3  10  134.21    6.02  -2
  -3   0 -10  134.21    6.02   1
  -3   0 -10   57.95    3.69  -3
   3   0  10   57.95    3.69   1
   0  -4 -10  290.90    8.43  -4
   4   0  10  290.90    8.43  -3
   0   4  10  290.90    8.43  -2
  -4   0 -10  290.90    8.43   1
  -4   0 -10  107.50    4.15  -3
   4   0  10  107.50    4.15   1
  -3   1  10    1.57    3.47  -3
   3  -1 -10    1.57    3.47   1
   3  -1 -10    4.43    2.06  -3
  -3   1  10    4.43    2.06   1
  -1   2 -10    3.42    5.32  -4
  -2   1  10    3.42    5.32  -3
   1  -2  10    3.42    5.32  -2
   2  -1 -10    3.42    5.32   1
   1  -2  10   31.31    3.54  -4
   2  -1 -10   31.31    3.54  -3
  -1   2 -10   31.31    3.54  -2
  -2   1  10   31.31    3.54   1
  -1   1 -10   35.44    4.58  -4
  -1   1  10   35.44    4.58  -3
   1  -1  10   35.44    4.58  -2
   1  -1 -10   35.44    4.58   1
   1  -1  10   54.07    2.92  -4
   1  -1 -10   54.07    2.92  -3
  -1   1 -10   54.07    2.92  -2
  -1   1  10   54.07    2.92   1
  -1   0 -10   88.88    4.30  -4
   0   1  10   88.88    4.30  -3
   1   0  10   88.88    4.30  -2
   0  -1 -10   88.88    4.30   1
   1   0  10   83.58    4.11  -4
   0  -1 -10   83.58    4.11  -3
  -1   0 -10   83.58    4.11  -2
   0   1  10   83.58    4.11   1
  -1  -1 -10   18.86    3.79  -4
   1   1  10   18.86    3.79  -3
   1   1  10   18.86    3.79  -2
  -1  -1 -10   18.86    3.79   1
   1   1  10   12.99    4.05  -4
  -1  -1 -10   12.99    4.05  -3
  -1  -1 -10   12.99    4.05  -2
   1   1  10   12.99    4.05   1
  -1  -2 -10  124.84    4.53  -4
   2   1  10  124.84    4.53  -3
   1   2  10  124.84    4.53  -2
  -2  -1 -10  124.84    4.53   1
   1   2  10  113.45    5.35  -4
  -2  -1 -10  113.45    5.35  -3
  -1  -2 -10  113.45    5.35  -2
   2   1  10  113.45    5.35   1
  -1  -3 -10   44.17    4.87  -4
   3   1  10   44.17    4.87  -3
   1   3  10   44.17    4.87  -2
  -3  -1 -10   44.17    4.87   1
  -3  -1 -10   20.76    3.66  -3
   3   1  10   20.76    3.66   1
  -1  -4 -10  282.64    6.78  -4
   4   1  10  282.64    6.78  -3
   1   4  10  282.64    6.78  -2
  -4  -1 -10  282.64    6.78   1
  -4  -1 -10  153.16    4.87  -3
   4   1  10  153.16    4.87   1
  -3   2  10  111.54    4.74  -3
   3  -2 -10  111.54    4.74   1
   3  -2 -10  104.36    3.26  -3
  -3   2  10  104.36    3.26   1
  -2   2  10  144.38    4.47  -3
   2  -2 -10  144.38    4.47   1
   2  -2 -10   90.75    2.86  -3
  -2   2  10   90.75    2.86   1
  -2   1 -10   64.99    6.03  -4
  -1   2  10   64.99    6.03  -3
   2  -1  10   64.99    6.03  -2
   1  -2 -10   64.99    6.03   1
   2  -1  10   91.79    3.52  -4
   1  -2 -10   91.79    3.52  -3
  -2   1 -10   91.79    3.52  -2
  -1   2  10   91.79    3.52   1
  -2   0 -10  292.65    5.80  -4
   0   2  10  292.65    5.80  -3
   2   0  10  292.65    5.80  -2
   0  -2 -10  292.65    5.80   1
  -2  -1 -10   29.16    4.05  -4
   1   2  10   29.16    4.05  -3
   2   1  10   29.16    4.05  -2
  -1  -2 -10   29.16    4.05   1
   2   1  10   24.11    4.05  -4
  -1  -2 -10   24.11    4.05  -3
  -2  -1 -10   24.11    4.05  -2
   1   2  10   24.11    4.05   1
  -2  -2 -10   99.95    4.34  -4
   2   2  10   99.95    4.34  -3
   2   2  10   99.95    4.34  -2
  -2  -2 -10   99.95    4.34   1
   2   2  10  126.45    5.48  -4
  -2  -2 -10  126.45    5.48  -3
  -2  -2 -10  126.45    5.48  -2
   2   2  10  126.45    5.48   1
  -2  -3 -10   42.47    4.18  -4
   3   2  10   42.47    4.18  -3
   2   3  10   42.47    4.18  -2
  -3  -2 -10   42.47    4.18   1
   2   3  10   53.14    5.76  -4
  -3  -2 -10   53.14    5.76  -3
  -2  -3 -10   53.14    5.76  -2
   3   2  10   53.14    5.76   1
  -2  -4 -10   40.51    5.07  -4
   4   2  10   40.51    5.07  -3
   2   4  10   40.51    5.07  -2
  -4  -2 -10   40.51    5.07   1
  -4  -2 -10   44.30    4.03  -3
   4   2  10   44.30    4.03   1
  -2  -5 -10   44.85    6.13  -4
   5   2  10   44.85    6.13  -3
   2   5  10   44.85    6.13  -2
  -5  -2 -10   44.85    6.13   1
  -5  -2 -10   27.89    4.29  -3
   5   2  10   27.89    4.29   1
  -2   3  10   93.03    4.52  -3
   2  -3 -10   93.03    4.52   1
   2  -3 -10   84.02    3.23  -3
  -2   3  10   84.02    3.23   1
  -1   3  10  150.47    4.70  -3
   1  -3 -10  150.47    4.70   1
   1  -3 -10  114.94    3.16  -3
  -1   3  10  114.94    3.16   1
   0   3  10  200.97    4.66  -3
   0  -3 -10  200.97    4.66   1
  -3  -1 -10  103.17    5.36  -4
   1   3  10  103.17    5.36  -3
   3   1  10  103.17    5.36  -2
  -1  -3 -10  103.17    5.36   1
  -3  -2 -10  109.78    4.72  -4
   2   3  10  109.78    4.72  -3
   3   2  10  109.78    4.72  -2
  -2  -3 -10  109.78    4.72   1
   3   2  10  133.33    4.90  -4
  -2  -3 -10  133.33    4.90  -3
  -3  -2 -10  133.33    4.90  -2
   2   3  10  133.33    4.90   1
  -3  -3 -10  160.98    4.88  -4
   3   3  10  160.98    4.88  -3
   3   3  10  160.98    4.88  -2
  -3  -3 -10  160.98    4.88   1
   3   3  10  154.05    5.14  -4
  -3  -3 -10  154.05    5.14  -3
  -3  -3 -10  154.05    5.14  -2
   3   3  10  154.05    5.14   1
  -3  -4 -10  143.03    4.98  -4
   4   3  10  143.03    4.98  -3
   3   4  10  143.03    4.98  -2
  -4  -3 -10  143.03    4.98   1
   3   4  10  156.83    6.02  -4
  -4  -3 -10  156.83    6.02  -3
  -3  -4 -10  156.83    6.02  -2
   4   3  10  156.83    6.02   1
  -3  -5 -10   28.81    5.36  -4
   5   3  10   28.81    5.36  -3
   3   5  10   28.81    5.36  -2
  -5  -3 -10   28.81    5.36   1
  -5  -3 -10   30.96    4.31  -3
   5   3  10   30.96    4.31   1
  -1   4  10   -0.23    3.71  -3
   1  -4 -10   -0.23    3.71   1
   1  -4 -10    0.02    2.39  -3
  -1   4  10    0.02    2.39   1
   0   4  10   56.85    4.69  -3
   0  -4 -10   56.85    4.69   1
   1   4  10   62.56    4.58  -3
  -1  -4 -10   62.56    4.58   1
  -4  -3 -10  114.70    5.02  -4
   3   4  10  114.70    5.02  -3
   4   3  10  114.70    5.02  -2
  -3  -4 -10  114.70    5.02   1
   4   3  10  146.06    4.97  -4
  -3  -4 -10  146.06    4.97  -3
  -4  -3 -10  146.06    4.97  -2
   3   4  10  146.06    4.97   1
  -4  -4 -10   60.67    4.80  -4
   4   4  10   60.67    4.80  -3
   4   4  10   60.67    4.80  -2
  -4  -4 -10   60.67    4.80   1
   4   4  10   52.18    4.84  -4
  -4  -4 -10   52.18    4.84  -3
  -4  -4 -10   52.18    4.84  -2
   4   4  10   52.18    4.84   1
  -4  -5 -10   65.62    4.88  -4
   5   4  10   65.62    4.88  -3
   4   5  10   65.62    4.88  -2
  -5  -4 -10   65.62    4.88   1
   4   5  10   62.71    6.32  -4
  -5  -4 -10   62.71    6.32  -3
  -4  -5 -10   62.71    6.32  -2
   5   4  10   62.71    6.32   1
   0   5  10   59.29    5.22  -3
   0  -5 -10   59.29    5.22   1
   1   5  10  108.94    5.54  -3
  -1  -5 -10  108.94    5.54   1
   2   5  10   50.59    4.86  -3
  -2  -5 -10   50.59    4.86   1
   4   5  10   -3.05    3.28  -3
  -4  -5 -10   -3.05    3.28   1
   5   4  10   19.60    4.79  -4
  -4  -5 -10   19.60    4.79  -3
  -5  -4 -10   19.60    4.79  -2
   4   5  10   19.60    4.79   1
   3   2 -11   47.02    6.11  -4
  -2  -3  11   47.02    6.11  -3
  -3  -2  11   47.02    6.11  -2
   2   3 -11   47.02    6.11   1
   2   3 -11   34.63    3.45  -3
  -2  -3  11   34.63    3.45   1
  -1  -3  11   36.42    4.20  -3
   1   3 -11   36.42    4.20   1
   0  -3  11   13.47    3.45  -3
   0   3 -11   13.47    3.45   1
   2   3 -11  100.63    5.56  -4
  -3  -2  11  100.63    5.56  -3
  -2  -3  11  100.63    5.56  -2
   3   2 -11  100.63    5.56   1
   3   2 -11   64.13    3.14  -3
  -3  -2  11   64.13    3.14   1
   2   2 -11  247.26    6.64  -4
  -2  -2  11  247.26    6.64  -3
  -2  -2  11  247.26    6.64  -2
   2   2 -11  247.26    6.64   1
  -2  -2  11  222.03    4.50  -4
   2   2 -11  222.03    4.50  -3
   2   2 -11  222.03    4.50  -2
  -2  -2  11  222.03    4.50   1
   2   1 -11  150.31    5.91  -4
  -1  -2  11  150.31    5.91  -3
  -2  -1  11  150.31    5.91  -2
   1   2 -11  150.31    5.91   1
   0   2 -11  118.18    4.63  -3
   0  -2  11  118.18    4.63   1
  -1   2 -11   56.53    4.35  -3
   1  -2  11   56.53    4.35   1
  -1  -3  11   17.77    3.86  -4
   3   1 -11   17.77    3.86  -3
   1   3 -11   17.77    3.86  -2
  -3  -1  11   17.77    3.86   1
   1   2 -11   60.68    5.22  -4
  -2  -1  11   60.68    5.22  -3
  -1  -2  11   60.68    5.22  -2
   2   1 -11   60.68    5.22   1
  -1  -2  11   39.94    3.29  -4
   2   1 -11   39.94    3.29  -3
   1   2 -11   39.94    3.29  -2
  -2  -1  11   39.94    3.29   1
  -1   1 -11  180.10    5.01  -3
   1  -1  11  180.10    5.01   1
  -2   1 -11   67.48    4.25  -3
   2  -1  11   67.48    4.25   1
   0  -3  11   45.75    4.34  -4
   3   0 -11   45.75    4.34  -3
   0   3 -11   45.75    4.34  -2
  -3   0  11   45.75    4.34   1
   0  -2  11   24.68    3.58  -4
   2   0 -11   24.68    3.58  -3
   0   2 -11   24.68    3.58  -2
  -2   0  11   24.68    3.58   1
   0   0  11   12.83    5.10  -4
   0   0 -11   12.83    5.10  -3
   0   0 -11   12.83    5.10  -2
   0   0  11   12.83    5.10   1
   0   1  11   21.94    5.48  -4
  -1   0 -11   21.94    5.48  -3
   0  -1 -11   21.94    5.48  -2
   1   0  11   21.94    5.48   1
   0  -2 -11   19.37    4.94  -4
   2   0  11   19.37    4.94  -3
   0   2  11   19.37    4.94  -2
  -2   0 -11   19.37    4.94   1
  -2   0 -11    1.28    2.98  -3
   2   0  11    1.28    2.98   1
  -3   0 -11    4.76    3.04  -3
   3   0  11    4.76    3.04   1
   1  -2  11  154.05    4.34  -4
   2  -1 -11  154.05    4.34  -3
  -1   2 -11  154.05    4.34  -2
  -2   1  11  154.05    4.34   1
  -1   1 -11  123.58    5.86  -4
  -1   1  11  123.58    5.86  -3
   1  -1  11  123.58    5.86  -2
   1  -1 -11  123.58    5.86   1
  -1   0 -11  100.32    4.87  -4
   0   1  11  100.32    4.87  -3
   1   0  11  100.32    4.87  -2
   0  -1 -11  100.32    4.87   1
   1   0  11  116.24    4.92  -4
   0  -1 -11  116.24    4.92  -3
  -1   0 -11  116.24    4.92  -2
   0   1  11  116.24    4.92   1
  -1  -1 -11  191.42    4.88  -4
   1   1  11  191.42    4.88  -3
   1   1  11  191.42    4.88  -2
  -1  -1 -11  191.42    4.88   1
   1   1  11  208.26    5.58  -4
  -1  -1 -11  208.26    5.58  -3
  -1  -1 -11  208.26    5.58  -2
   1   1  11  208.26    5.58   1
  -1  -2 -11   69.89    4.55  -4
   2   1  11   69.89    4.55  -3
   1   2  11   69.89    4.55  -2
  -2  -1 -11   69.89    4.55   1
   1   2  11   85.61    5.83  -4
  -2  -1 -11   85.61    5.83  -3
  -1  -2 -11   85.61    5.83  -2
   2   1  11   85.61    5.83   1
  -1  -3 -11  119.23    5.67  -4
   3   1  11  119.23    5.67  -3
   1   3  11  119.23    5.67  -2
  -3  -1 -11  119.23    5.67   1
  -3  -1 -11   49.89    3.84  -3
   3   1  11   49.89    3.84   1
  -2   2  11   40.12    4.46  -3
   2  -2 -11   40.12    4.46   1
   2  -2 -11   28.49    2.54  -3
  -2   2  11   28.49    2.54   1
  -2   1 -11   46.87    6.24  -4
  -1   2  11   46.87    6.24  -3
   2  -1  11   46.87    6.24  -2
   1  -2 -11   46.87    6.24   1
  -2   0 -11  146.18    6.02  -4
   0   2  11  146.18    6.02  -3
   2   0  11  146.18    6.02  -2
   0  -2 -11  146.18    6.02   1
  -2  -1 -11  161.95    5.07  -4
   1   2  11  161.95    5.07  -3
   2   1  11  161.95    5.07  -2
  -1  -2 -11  161.95    5.07   1
   2   1  11  175.32    5.15  -4
  -1  -2 -11  175.32    5.15  -3
  -2  -1 -11  175.32    5.15  -2
   1   2  11  175.32    5.15   1
  -2  -2 -11   70.51    4.67  -4
   2   2  11   70.51    4.67  -3
   2   2  11   70.51    4.67  -2
  -2  -2 -11   70.51    4.67   1
   2   2  11   90.24    5.19  -4
  -2  -2 -11   90.24    5.19  -3
  -2  -2 -11   90.24    5.19  -2
   2   2  11   90.24    5.19   1
  -2  -3 -11  187.38    5.12  -4
   3   2  11  187.38    5.12  -3
   2   3  11  187.38    5.12  -2
  -3  -2 -11  187.38    5.12   1
   2   3  11  192.21    7.30  -4
  -3  -2 -11  192.21    7.30  -3
  -2  -3 -11  192.21    7.30  -2
   3   2  11  192.21    7.30   1
  -2  -4 -11   53.52    5.37  -4
   4   2  11   53.52    5.37  -3
   2   4  11   53.52    5.37  -2
  -4  -2 -11   53.52    5.37   1
  -4  -2 -11   52.66    4.44  -3
   4   2  11   52.66    4.44   1
  -1   3  11   14.25    4.31  -3
   1  -3 -11   14.25    4.31   1
   0   3  11    0.27    4.11  -3
   0  -3 -11    0.27    4.11   1
  -3  -1 -11   33.32    5.59  -4
   1   3  11   33.32    5.59  -3
   3   1  11   33.32    5.59  -2
  -1  -3 -11   33.32    5.59   1
  -3  -2 -11   43.92    4.74  -4
   2   3  11   43.92    4.74  -3
   3   2  11   43.92    4.74  -2
  -2  -3 -11   43.92    4.74   1
   3   2  11   45.55    5.63  -4
  -2  -3 -11   45.55    5.63  -3
  -3  -2 -11   45.55    5.63  -2
   2   3  11   45.55    5.63   1
  -3  -3 -11   10.45    4.50  -4
   3   3  11   10.45    4.50  -3
   3   3  11   10.45    4.50  -2
  -3  -3 -11   10.45    4.50   1
   3   3  11   60.75    5.49  -4
  -3  -3 -11   60.75    5.49  -3
  -3  -3 -11   60.75    5.49  -2
   3   3  11   60.75    5.49   1
  -3  -4 -11   72.01    4.90  -4
   4   3  11   72.01    4.90  -3
   3   4  11   72.01    4.90  -2
  -4  -3 -11   72.01    4.90   1
   3   4  11   96.12    6.69  -4
  -4  -3 -11   96.12    6.69  -3
  -3  -4 -11   96.12    6.69  -2
   4   3  11   96.12    6.69   1
  -4  -2 -11   64.50    5.88  -4
   2   4  11   64.50    5.88  -3
   4   2  11   64.50    5.88  -2
  -2  -4 -11   64.50    5.88   1
   3   4  11   25.54    3.64  -3
  -3  -4 -11   25.54    3.64   1
   4   3  11   53.03    5.18  -4
  -3  -4 -11   53.03    5.18  -3
  -4  -3 -11   53.03    5.18  -2
   3   4  11   53.03    5.18   1
   0   0  12  131.89    6.17  -4
   0   0 -12  131.89    6.17  -3
   0   0 -12  131.89    6.17  -2
   0   0  12  131.89    6.17   1
   0   1  12   63.64    6.38  -4
  -1   0 -12   63.64    6.38  -3
   0  -1 -12   63.64    6.38  -2
   1   0  12   63.64    6.38   1
   1   1  12   76.57    5.47  -4
  -1  -1 -12   76.57    5.47  -3
  -1  -1 -12   76.57    5.47  -2
   1   1  12   76.57    5.47   1
  -1  -2 -12  149.48    5.21  -4
   2   1  12  149.48    5.21  -3
   1   2  12  149.48    5.21  -2
  -2  -1 -12  149.48    5.21   1
   1   2  12  133.45    6.49  -4
  -2  -1 -12  133.45    6.49  -3
  -1  -2 -12  133.45    6.49  -2
   2   1  12  133.45    6.49   1
   0   2  12   64.07    4.47  -3
   0  -2 -12   64.07    4.47   1
   1   2  12    5.81    3.14  -3
  -1  -2 -12    5.81    3.14   1
   2   2  12    2.35    3.19  -3
  -2  -2 -12    2.35    3.19   1
   2   2  12    4.33    5.15  -4
  -2  -2 -12    4.33    5.15  -3
  -2  -2 -12    4.33    5.15  -2
   2   2  12    4.33    5.15   1
   0   0   0    0.00    0.00   0
;
_shelx_res_checksum     6187
_shelx_res_file
;
TITL RAINES14_4 IN P1
CELL 0.71073 7.0504 7.4421 10.3341 85.166 86.22 64.682
ZERR 2 0.0028 0.003 0.0042 0.0057 0.0059 0.0044
LATT -1
SFAC C H N O Se
UNIT 16 26 2 4 2
L.S. 12
PLAN  5
SIZE 0.35 0.37 0.47
TEMP -168
REM MANY REFINEMENTS WERE TRIED AFTER EXTENSIVE EXPERIMENTING WITH TWINABS
REM THE TWIN COMPONENT RATIO IS 9:1 - 179 DEGREE ROTATION ABOUT [1-10].
REM THE HANDEDNESS OF BOTH COMPONENTS IS THE SAME (NO RACEMIC TWINNING).
REM THE TWO INDEPENDENT MOLECULES HAVE THE SAME HANDEDNESS
CONF
REM Number of OMITted reflections: 1
REM ============ Updated instructions ============
BOND $H
TWST 1
LIST 4
MORE -1
REM ================================================
fmap 2
acta 50
MERG 0
OMIT 1 1 0
OMIT 1 0 2
OMIT 1 1 -1
OMIT 0 3 5
REM <HKL>E:/Users/iguzei/Documents/Scientific%20papers/Raines/raines14.hkl</HKL>
WGHT    0.094700    1.237300
BASF   0.09730   0.03906   0.02168
FVAR       0.86297
SE1   5    1.026361    0.031982    0.805902    11.00000    0.01983    0.02857 =
         0.03626   -0.00293    0.00446   -0.01496
O1    4    0.658236    0.531916    0.909689    11.00000    0.02838    0.02726 =
         0.02650   -0.00399    0.00006   -0.01602
O2    4    0.668651    0.583369    0.691918    11.00000    0.03046    0.02954 =
         0.02924    0.00018   -0.00683   -0.02100
N1    3    0.603556    0.185674    0.879300    11.00000    0.01995    0.02096 =
         0.02649   -0.00127    0.00212   -0.01357
C1    1    0.807168   -0.107784    1.011323    11.00000    0.01894    0.02343 =
         0.02710   -0.00104   -0.00405   -0.00651
AFIX 137
H1A   2    0.761683   -0.043040    1.093684    11.00000   -1.50000
H1B   2    0.952253   -0.209278    1.017354    11.00000   -1.50000
H1C   2    0.715639   -0.170763    0.993235    11.00000   -1.50000
AFIX   0
C2    1    0.794783    0.045255    0.903435    11.00000    0.01598    0.01872 =
         0.03695   -0.00590    0.00022   -0.00807
C3    1    0.408933    0.209560    0.957283    11.00000    0.02010    0.02173 =
         0.03483   -0.00355    0.00069   -0.01222
AFIX  23
H3A   2    0.430860    0.203917    1.051453    11.00000   -1.20000
H3B   2    0.363591    0.105177    0.940140    11.00000   -1.20000
AFIX   0
C4    1    0.249841    0.414120    0.910166    11.00000    0.01487    0.02143 =
         0.04716   -0.00412    0.00128   -0.01128
AFIX  23
H4A   2    0.105828    0.421931    0.917245    11.00000   -1.20000
H4B   2    0.254982    0.518990    0.960828    11.00000   -1.20000
AFIX   0
C5    1    0.316141    0.435683    0.769494    11.00000    0.02104    0.01995 =
         0.04503    0.00218   -0.00983   -0.00883
AFIX  23
H5A   2    0.261463    0.577594    0.738039    11.00000   -1.20000
H5B   2    0.266194    0.364675    0.713169    11.00000   -1.20000
AFIX   0
C6    1    0.559941    0.338756    0.772430    11.00000    0.02110    0.02212 =
         0.02390   -0.00160   -0.00625   -0.01533
AFIX  13
H6    2    0.624118    0.278079    0.688524    11.00000   -1.20000
AFIX   0
C7    1    0.636920    0.493313    0.803308    11.00000    0.01776    0.02304 =
         0.02889    0.00062   -0.00250   -0.01114
C8    1    0.734484    0.739996    0.707226    11.00000    0.03864    0.02525 =
         0.03940    0.00136    0.00033   -0.02468
AFIX 137
H8A   2    0.615879    0.855768    0.741132    11.00000   -1.50000
H8B   2    0.782761    0.778324    0.622797    11.00000   -1.50000
H8C   2    0.849306    0.691750    0.768093    11.00000   -1.50000
AFIX   0
SE1A  5    1.077527    0.714917    0.391477    11.00000    0.02845    0.02468 =
         0.04530    0.00407   -0.00053   -0.01642
O1A   4    0.559231    1.115730    0.279739    11.00000    0.01944    0.03865 =
         0.03002   -0.00505   -0.00076   -0.01591
O2A   4    0.532876    1.121314    0.497605    11.00000    0.01942    0.03492 =
         0.03279    0.00155   -0.00473   -0.01915
N1A   3    0.967036    1.101460    0.288053    11.00000    0.01822    0.02948 =
         0.02317    0.00176   -0.00217   -0.01758
C1A   1    1.259434    0.861199    0.172353    11.00000    0.01835    0.02705 =
         0.03903    0.00027    0.00309   -0.01778
AFIX 137
H1AA  2    1.193545    0.914425    0.088558    11.00000   -1.50000
H1AB  2    1.337228    0.716175    0.171521    11.00000   -1.50000
H1AC  2    1.356188    0.919876    0.187399    11.00000   -1.50000
AFIX   0
C2A   1    1.094264    0.911546    0.278118    11.00000    0.01475    0.02204 =
         0.02811    0.00037   -0.01183   -0.01128
C3A   1    0.971769    1.269161    0.199962    11.00000    0.02181    0.01937 =
         0.03870    0.00745    0.00159   -0.01544
AFIX  23
H3AA  2    0.971561    1.242795    0.107671    11.00000   -1.20000
H3AB  2    1.096987    1.292095    0.214131    11.00000   -1.20000
AFIX   0
C4A   1    0.770877    1.445806    0.238698    11.00000    0.02604    0.01554 =
         0.05130    0.00292   -0.00181   -0.01077
AFIX  23
H4AA  2    0.785783    1.572183    0.222045    11.00000   -1.20000
H4AB  2    0.650464    1.454012    0.190388    11.00000   -1.20000
AFIX   0
C5A   1    0.742301    1.403004    0.382801    11.00000    0.02181    0.03000 =
         0.04340   -0.00860    0.00373   -0.01346
AFIX  23
H5AA  2    0.593838    1.475285    0.411987    11.00000   -1.20000
H5AB  2    0.831231    1.441612    0.434085    11.00000   -1.20000
AFIX   0
C6A   1    0.811719    1.176024    0.396257    11.00000    0.01687    0.02920 =
         0.02365    0.00032   -0.00626   -0.01231
AFIX  13
H6A   2    0.877136    1.118510    0.481880    11.00000   -1.20000
AFIX   0
C7A   1    0.623325    1.127918    0.378660    11.00000    0.01970    0.02750 =
         0.02641   -0.00648    0.00438   -0.01372
C8A   1    0.346603    1.084591    0.494436    11.00000    0.02723    0.06844 =
         0.04298   -0.01293    0.01030   -0.03827
AFIX 137
H8AA  2    0.239858    1.193375    0.443291    11.00000   -1.50000
H8AB  2    0.291210    1.077167    0.583239    11.00000   -1.50000
H8AC  2    0.383210    0.958482    0.454644    11.00000   -1.50000
AFIX   0
HKLF 5
REM  RAINES14_4 IN P1
REM R1 =  0.0505 for    2938 Fo > 4sig(Fo)  and  0.0516 for all    3012 data
REM    224 parameters refined using      3 restraints
END
WGHT      0.0947      1.2370
REM Highest difference peak  1.459,  deepest hole -0.625,  1-sigma level  0.128
Q1    1   1.0058  0.0467  0.7148  11.00000  0.05    1.46
Q2    1   1.0533  0.0143  0.8998  11.00000  0.05    1.42
Q3    1   1.1036  0.7058  0.4876  11.00000  0.05    1.29
Q4    1   1.0387  0.7377  0.3011  11.00000  0.05    1.25
Q5    1   0.9672  0.8152  0.4075  11.00000  0.05    0.58
;
_shelxl_version_number         .000002012
_iucr_refine_instructions_details
;
TITL RAINES14_4 IN P1
CELL 0.71073 7.0504 7.4421 10.3341 85.166 86.22 64.682
ZERR 2 0.0028 0.003 0.0042 0.0057 0.0059 0.0044
LATT -1
SFAC C H N O Se
UNIT 16 26 2 4 2
L.S. 12
PLAN  5
SIZE 0.35 0.37 0.47
TEMP -168
CONF
BOND $H
TWST 1
LIST 4
MORE -1
fmap 2
acta 50
MERG 0
OMIT 1 1 0
OMIT 1 0 2
OMIT 1 1 -1
OMIT 0 3 5
WGHT    0.094700    1.237300
BASF   0.09730   0.03906   0.02168
FVAR       0.86297
SE1   5    1.026361    0.031982    0.805902    11.00000    0.01983    0.02857 =
         0.03626   -0.00293    0.00446   -0.01496
O1    4    0.658236    0.531916    0.909689    11.00000    0.02838    0.02726 =
         0.02650   -0.00399    0.00006   -0.01602
O2    4    0.668651    0.583369    0.691918    11.00000    0.03046    0.02954 =
         0.02924    0.00018   -0.00683   -0.02100
N1    3    0.603556    0.185674    0.879300    11.00000    0.01995    0.02096 =
         0.02649   -0.00127    0.00212   -0.01357
C1    1    0.807168   -0.107784    1.011323    11.00000    0.01894    0.02343 =
         0.02710   -0.00104   -0.00405   -0.00651
AFIX 137
H1A   2    0.761683   -0.043040    1.093684    11.00000   -1.50000
H1B   2    0.952253   -0.209278    1.017354    11.00000   -1.50000
H1C   2    0.715639   -0.170763    0.993235    11.00000   -1.50000
AFIX   0
C2    1    0.794783    0.045255    0.903435    11.00000    0.01598    0.01872 =
         0.03695   -0.00590    0.00022   -0.00807
C3    1    0.408933    0.209560    0.957283    11.00000    0.02010    0.02173 =
         0.03483   -0.00355    0.00069   -0.01222
AFIX  23
H3A   2    0.430860    0.203917    1.051453    11.00000   -1.20000
H3B   2    0.363591    0.105177    0.940140    11.00000   -1.20000
AFIX   0
C4    1    0.249841    0.414120    0.910166    11.00000    0.01487    0.02143 =
         0.04716   -0.00412    0.00128   -0.01128
AFIX  23
H4A   2    0.105828    0.421931    0.917245    11.00000   -1.20000
H4B   2    0.254982    0.518990    0.960828    11.00000   -1.20000
AFIX   0
C5    1    0.316141    0.435683    0.769494    11.00000    0.02104    0.01995 =
         0.04503    0.00218   -0.00983   -0.00883
AFIX  23
H5A   2    0.261463    0.577594    0.738039    11.00000   -1.20000
H5B   2    0.266194    0.364675    0.713169    11.00000   -1.20000
AFIX   0
C6    1    0.559941    0.338756    0.772430    11.00000    0.02110    0.02212 =
         0.02390   -0.00160   -0.00625   -0.01533
AFIX  13
H6    2    0.624118    0.278079    0.688524    11.00000   -1.20000
AFIX   0
C7    1    0.636920    0.493313    0.803308    11.00000    0.01776    0.02304 =
         0.02889    0.00062   -0.00250   -0.01114
C8    1    0.734484    0.739996    0.707226    11.00000    0.03864    0.02525 =
         0.03940    0.00136    0.00033   -0.02468
AFIX 137
H8A   2    0.615879    0.855768    0.741132    11.00000   -1.50000
H8B   2    0.782761    0.778324    0.622797    11.00000   -1.50000
H8C   2    0.849306    0.691750    0.768093    11.00000   -1.50000
AFIX   0
SE1A  5    1.077527    0.714917    0.391477    11.00000    0.02845    0.02468 =
         0.04530    0.00407   -0.00053   -0.01642
O1A   4    0.559231    1.115730    0.279739    11.00000    0.01944    0.03865 =
         0.03002   -0.00505   -0.00076   -0.01591
O2A   4    0.532876    1.121314    0.497605    11.00000    0.01942    0.03492 =
         0.03279    0.00155   -0.00473   -0.01915
N1A   3    0.967036    1.101460    0.288053    11.00000    0.01822    0.02948 =
         0.02317    0.00176   -0.00217   -0.01758
C1A   1    1.259434    0.861199    0.172353    11.00000    0.01835    0.02705 =
         0.03903    0.00027    0.00309   -0.01778
AFIX 137
H1AA  2    1.193545    0.914425    0.088558    11.00000   -1.50000
H1AB  2    1.337228    0.716175    0.171521    11.00000   -1.50000
H1AC  2    1.356188    0.919876    0.187399    11.00000   -1.50000
AFIX   0
C2A   1    1.094264    0.911546    0.278118    11.00000    0.01475    0.02204 =
         0.02811    0.00037   -0.01183   -0.01128
C3A   1    0.971769    1.269161    0.199962    11.00000    0.02181    0.01937 =
         0.03870    0.00745    0.00159   -0.01544
AFIX  23
H3AA  2    0.971561    1.242795    0.107671    11.00000   -1.20000
H3AB  2    1.096987    1.292095    0.214131    11.00000   -1.20000
AFIX   0
C4A   1    0.770877    1.445806    0.238698    11.00000    0.02604    0.01554 =
         0.05130    0.00292   -0.00181   -0.01077
AFIX  23
H4AA  2    0.785783    1.572183    0.222045    11.00000   -1.20000
H4AB  2    0.650464    1.454012    0.190388    11.00000   -1.20000
AFIX   0
C5A   1    0.742301    1.403004    0.382801    11.00000    0.02181    0.03000 =
         0.04340   -0.00860    0.00373   -0.01346
AFIX  23
H5AA  2    0.593838    1.475285    0.411987    11.00000   -1.20000
H5AB  2    0.831231    1.441612    0.434085    11.00000   -1.20000
AFIX   0
C6A   1    0.811719    1.176024    0.396257    11.00000    0.01687    0.02920 =
         0.02365    0.00032   -0.00626   -0.01231
AFIX  13
H6A   2    0.877136    1.118510    0.481880    11.00000   -1.20000
AFIX   0
C7A   1    0.623325    1.127918    0.378660    11.00000    0.01970    0.02750 =
         0.02641   -0.00648    0.00438   -0.01372
C8A   1    0.346603    1.084591    0.494436    11.00000    0.02723    0.06844 =
         0.04298   -0.01293    0.01030   -0.03827
AFIX 137
H8AA  2    0.239858    1.193375    0.443291    11.00000   -1.50000
H8AB  2    0.291210    1.077167    0.583239    11.00000   -1.50000
H8AC  2    0.383210    0.958482    0.454644    11.00000   -1.50000
AFIX   0
HKLF 5
END
;
