# Supplementary material for: Pyramidalization of a carbonyl C atom in (2S)-N-(seleno­acet­yl)proline methyl ester
Source: Acta Crystallogr Sect E Struct Rep Online. 2013 Apr 30;69(Pt 5):o805–6. doi: 10.1107/S1600536813011112 (PMC3648325; doi:10.1107/S1600536813011112)
Supplement: Supplementary file 2 [file e-69-0o805-Isup2.hkl]

#
# h,k,l, Fc-squared, Fo-squared, sigma(Fo-squared), status flag
#
data_I
_shelx_title ' RAINES14_4 IN P1'
_shelx_refln_list_code          4
_shelx_F_calc_maximum      110.16
_exptl_crystal_F_000       236.00
_reflns_d_resolution_high  0.8383

loop_
 _space_group_symop_operation_xyz
 'x, y, z'

_cell_length_a     7.0504
_cell_length_b     7.4421
_cell_length_c    10.3341
_cell_angle_alpha  85.166
_cell_angle_beta   86.220
_cell_angle_gamma  64.682

_shelx_F_squared_multiplier     1.000

loop_
 _refln_index_h
 _refln_index_k
 _refln_index_l
 _refln_F_squared_calc
 _refln_F_squared_meas
 _refln_F_squared_sigma
 _refln_observed_status
  -1   0   0       1487.33       1697.67         6.27 o
   1   0   0       1039.48       1186.03         5.67 o
   1   0   0       1039.48       1158.24         6.20 o
  -2   0   0       2348.78       2636.45         8.89 o
   2   0   0       2688.90       3085.85         9.36 o
  -3   0   0       1973.07       2150.25         8.07 o
   3   0   0       1751.13       1994.97         7.03 o
  -4   0   0       1680.99       1663.98         7.36 o
   4   0   0       1696.93       1823.44         7.14 o
  -5   0   0        401.72        394.55         4.19 o
   5   0   0        340.19        423.53         4.14 o
  -6   0   0         69.50         66.39         3.40 o
   6   0   0         95.13        101.75         5.82 o
   7   0   0         57.10         54.11         6.22 o
   7  -1   0         58.27         60.70         6.06 o
   6  -1   0         33.31         41.94         5.36 o
  -6   1   0         31.51         45.32         3.59 o
   5  -1   0        233.91        241.28         5.67 o
  -5   1   0        266.09        265.66         3.98 o
   4  -1   0        130.00        143.47         2.80 o
  -4   1   0        118.47        125.02         2.82 o
   3  -1   0        511.56        526.68         3.27 o
  -3   1   0        480.42        503.19         3.84 o
   2  -1   0        497.00        562.39         2.87 o
  -2   1   0        578.34        629.52         3.65 o
   1  -1   0       2100.91       2270.93         7.34 o
  -1   1   0       2047.66       2078.16         7.31 o
   0  -1   0        947.58       1204.29         4.65 o
   0  -1   0        947.58        990.62         4.96 o
   0   1   0       1238.99       1167.49         6.24 o
  -1  -1   0       2977.47       4194.67        15.11 o
  -2  -1   0       4408.87       3643.66        12.04 o
   2   1   0       4543.61       5513.52        15.70 o
  -3  -1   0       1645.35       1868.37         7.27 o
   3   1   0       1628.38       1899.44        10.80 o
   3   1   0       1628.38       1882.45         9.29 o
  -4  -1   0       1562.11       1679.54         7.39 o
   4   1   0       1768.38       1961.21         7.54 o
  -5  -1   0       2044.91       2128.18         9.31 o
   5   1   0       1913.83       2006.73         8.27 o
  -6  -1   0        649.45        597.79         5.41 o
   6   1   0        646.98        654.58         5.20 o
   7   1   0        349.38        332.09         7.32 o
  -6   2   0        383.76        335.56         5.21 o
   5  -2   0        296.60        273.05         6.15 o
  -5   2   0        305.39        289.92         4.41 o
   4  -2   0        488.20        475.88         6.43 o
  -4   2   0        419.35        401.64         4.39 o
   3  -2   0        742.93        803.55         7.01 o
  -3   2   0        780.71        806.52         5.28 o
   2  -2   0       1020.32       1094.94         7.01 o
  -2   2   0       1123.31       1122.57         5.68 o
   1  -2   0        220.57        230.93         2.98 o
   0  -2   0       1438.15       1771.26         7.00 o
   0  -2   0       1438.15       1639.62         7.55 o
   0   2   0       1352.16       1343.21         6.66 o
  -1  -2   0        207.22        244.98         3.68 o
   1   2   0        183.29        259.03         2.85 o
  -2  -2   0       1712.57       2011.29         7.08 o
   2   2   0       1717.86       2465.66        11.73 o
  -3  -2   0        410.42        479.13         3.38 o
   3   2   0        424.43        529.57         5.56 o
  -4  -2   0        163.95        149.03         2.47 o
   4   2   0        138.14        139.68         5.16 o
  -5  -2   0        251.96        249.96         3.47 o
   5   2   0        303.78        326.45         3.75 o
  -6  -2   0        406.49        388.39         4.50 o
   6   2   0        425.25        421.06         4.55 o
   7   2   0        119.04        124.90         5.46 o
  -5   3   0         48.49         55.51         3.98 o
   4  -3   0        639.59        595.54         7.37 o
  -4   3   0        740.43        649.77         5.81 o
   3  -3   0        645.69        661.92         7.07 o
  -3   3   0        562.09        536.33         4.91 o
   2  -3   0       1074.48       1066.12         7.59 o
  -2   3   0       1110.74       1057.26         6.11 o
   1  -3   0       2276.11       2265.40         6.95 o
  -1   3   0       2058.69       1831.92         8.83 o
   0  -3   0       1667.93       1944.99         6.05 o
   0   3   0       2065.64       2035.58         9.84 o
  -1  -3   0       3461.26       4281.37        14.15 o
   1   3   0       3258.85       3824.76        16.86 o
  -2  -3   0       1293.11       1542.21         6.58 o
   2   3   0       1116.02       1390.53         8.51 o
  -3  -3   0       1846.35       2109.04         7.90 o
   3   3   0       1833.48       2506.97        13.08 o
  -4  -3   0       1600.92       1870.37         8.42 o
   4   3   0       1607.19       1998.64        13.13 o
  -5  -3   0         98.73        154.19         3.58 o
   5   3   0         72.40         65.09         5.37 o
  -6  -3   0        315.47        315.77         4.19 o
   6   3   0        316.86        307.40         5.93 o
   7   3   0        114.97        111.17         5.66 o
  -8  -3   0         11.14         30.16         8.73 o
   8   3   0         12.14         11.90         4.19 o
  -5   4   0          1.35         25.37         5.65 o
   4  -4   0         34.70         37.84         5.24 o
  -4   4   0         33.60         34.29         3.80 o
   3  -4   0         58.63         88.01         5.39 o
  -3   4   0         55.59         70.90         3.65 o
   2  -4   0         92.75        112.43         4.69 o
  -2   4   0        121.23        121.60         3.48 o
   1  -4   0        343.31        375.35         3.16 o
  -1   4   0        356.16        347.48         3.98 o
   0  -4   0        246.53        264.95         3.61 o
   0   4   0        204.70        183.88         3.41 o
  -1  -4   0       1709.17       2151.89         9.21 o
   1   4   0       1641.58       1683.97         9.74 o
  -2  -4   0       1061.79       1143.24         6.29 o
   2   4   0       1160.36       1200.51         8.17 o
  -3  -4   0       3883.15       4573.67        15.48 o
   3   4   0       3871.02       4954.95        22.72 o
  -4  -4   0        854.31        945.47         5.35 o
   4   4   0        769.59       1045.00         8.98 o
  -5  -4   0       1322.62       1349.75         7.31 o
   5   4   0       1274.07       1452.30        11.60 o
  -6  -4   0       1164.81       1097.74         7.15 o
   6   4   0       1146.23       1237.87        11.54 o
   7   4   0        638.80        636.20         8.57 o
   8   4   0        304.73        298.84         7.65 o
  -4   5   0        265.79        289.30         6.80 o
   3  -5   0        127.47        134.07         6.38 o
  -3   5   0        114.27        146.48         4.47 o
   2  -5   0        298.31        327.92         6.50 o
  -2   5   0        374.61        353.77         5.09 o
   1  -5   0        224.75        280.23         5.52 o
   0  -5   0        135.60        175.37         3.98 o
   0   5   0        153.89        170.30         4.17 o
  -1  -5   0        258.12        291.10         4.17 o
   1   5   0        248.79        242.47         4.60 o
  -2  -5   0        137.74        143.48         3.21 o
   2   5   0        131.93        133.33         3.96 o
  -3  -5   0         62.32         65.98         3.48 o
   3   5   0         84.30         90.02         4.02 o
  -4  -5   0        180.83        203.00         4.34 o
   4   5   0        183.15        202.53         6.86 o
  -5  -5   0        544.85        584.05         5.02 o
   5   5   0        581.20        720.61         8.87 o
  -6  -5   0        362.87        392.17         5.11 o
   6   5   0        349.63        382.04         7.76 o
   7   5   0        446.45        457.38         9.40 o
   8   5   0        431.04        388.63         8.49 o
  -3   6   0        258.59        280.23         6.73 o
  -2   6   0        190.03        192.82         4.86 o
   0  -6   0        600.37        675.40         6.61 o
  -1  -6   0        634.27        646.35         5.94 o
   1   6   0        680.88        660.95         7.03 o
  -2  -6   0        329.37        371.34         4.89 o
   2   6   0        310.66        328.59         5.75 o
  -3  -6   0        745.31        715.14         5.74 o
   3   6   0        851.01        902.70         8.78 o
  -4  -6   0        460.47        494.75         5.79 o
   4   6   0        468.62        541.91         7.55 o
  -5  -6   0        343.68        381.64         5.32 o
   5   6   0        296.84        339.74         7.90 o
  -6  -6   0         60.66         78.32         4.26 o
   6   6   0         72.68         94.09         7.17 o
   7   6   0          1.32          1.39         8.08 o
  -1   7   0         84.70         88.15         5.89 o
   0  -7   0        344.54        355.49         5.95 o
  -1  -7   0        448.22        439.69         6.01 o
  -2  -7   0        268.51        288.94         5.14 o
   2   7   0        295.49        311.54         6.23 o
  -3  -7   0        318.40        341.12         5.26 o
   3   7   0        378.85        416.09         7.20 o
  -4  -7   0        536.51        535.97         5.79 o
   4   7   0        531.50        556.32         7.97 o
  -5  -7   0        910.14        933.83         7.94 o
   5   7   0        930.51       1033.96        11.66 o
  -6  -7   0        311.61        289.47         5.97 o
   6   7   0        327.41        351.00        10.01 o
   7   7   0        398.76        414.19         9.76 o
  -1  -8   0          5.19          7.48         3.67 o
  -2  -8   0         45.38         51.64         4.34 o
  -3  -8   0         21.25         26.95         3.95 o
   3   8   0         11.50         15.67         4.51 o
  -4  -8   0         96.42         95.93         4.90 o
   4   8   0         87.01         98.96         6.45 o
  -5  -8   0        141.43        154.26         5.02 o
   5   8   0        169.52        179.87         7.31 o
  -6  -8   0        286.79        262.89         5.59 o
   6   8   0        253.09        273.06         9.82 o
   6   8  -1        160.60        146.50         7.26 o
  -6  -8   1        151.09        159.97         5.62 o
   5   8  -1        411.26        368.31         8.00 o
  -5  -8   1        428.02        535.76         6.75 o
   4   8  -1        422.62        427.09         8.24 o
   3   8  -1        477.08        487.90         8.22 o
  -3  -8   1        506.79        483.02         6.43 o
  -2  -8   1        358.34        334.51         5.65 o
  -1  -8   1        163.66        157.12         5.28 o
   7   7  -1         68.09         67.77         8.89 o
   6   7  -1          2.29          2.92         8.42 o
  -6  -7   1          2.31          2.81         5.09 o
   5   7  -1          0.56          0.68         7.47 o
  -5  -7   1          1.64          2.61         5.13 o
   4   7  -1         54.84         52.18         5.26 o
  -4  -7   1         62.68         71.68         4.15 o
   3   7  -1        171.34        178.23         5.87 o
  -3  -7   1        199.78        191.63         4.71 o
   2   7  -1        347.79        342.26         6.80 o
  -2  -7   1        349.59        322.34         5.21 o
   1   7  -1         88.29         97.29         5.46 o
  -1  -7   1        119.08        122.19         4.35 o
   0  -7   1        485.46        445.00         6.04 o
   7   6  -1        269.72        279.39         9.30 o
  -7  -6   1        291.54        345.40         6.51 o
   6   6  -1        308.31        349.67         8.59 o
  -6  -6   1        331.92        322.70         5.19 o
   5   6  -1        895.79        969.46        10.57 o
  -5  -6   1        941.80       1024.27         7.80 o
   4   6  -1        448.64        456.28         7.12 o
  -4  -6   1        380.00        374.01         6.04 o
   3   6  -1        215.38        207.62         5.11 o
  -3  -6   1        267.50        259.38         4.32 o
   2   6  -1        449.15        449.52         6.55 o
  -2  -6   1        410.92        395.75         5.01 o
   1   6  -1         62.97         62.77         4.71 o
  -1  -6   1         68.29         73.23         3.76 o
   0  -6   1        112.95        124.56         4.23 o
   1  -6   1        123.52        120.46         4.25 o
  -2   6  -1          5.55          6.65         5.44 o
  -3   6  -1         29.28         42.95         5.69 o
   8   5  -1        244.06        211.31         7.16 o
   7   5  -1        260.89        293.62         9.44 o
  -7  -5   1        177.80        179.38         6.07 o
   6   5  -1        721.54        822.21        10.26 o
  -6  -5   1        741.58        762.46         6.31 o
   5   5  -1        895.78       1095.58        10.51 o
  -5  -5   1        858.87        900.85         6.18 o
   4   5  -1       1182.98       1435.00        11.62 o
  -4  -5   1       1202.03       1378.92         8.27 o
   3   5  -1        690.97        729.23         7.24 o
  -3  -5   1        691.77        741.95         6.20 o
   2   5  -1       1388.55       1486.26        10.25 o
  -2  -5   1       1503.37       1474.08         7.78 o
   1   5  -1       1447.90       1582.57        10.33 o
  -1  -5   1       1373.94       1492.36         8.27 o
   0   5  -1       1520.51       1626.24        10.37 o
   0  -5   1       1603.81       1661.77         8.85 o
   1  -5   1        427.23        488.39         4.17 o
  -2   5  -1        251.31        251.15         4.59 o
   2  -5   1        269.10        302.68         6.19 o
  -3   5  -1        119.02        109.42         4.24 o
  -4   5  -1        113.23        130.05         6.16 o
   8   4  -1          7.95         14.31         4.96 o
   7   4  -1          0.45          0.63         4.09 o
  -7  -4   1          0.40          3.49         2.96 o
   6   4  -1         49.60         47.48         6.63 o
  -6  -4   1         37.45         44.14         4.46 o
   5   4  -1        217.05        219.88         6.66 o
  -5  -4   1        202.01        226.86         4.23 o
   4   4  -1        371.70        460.02         6.58 o
  -4  -4   1        391.10        406.12         3.96 o
   3   4  -1        794.97       1002.07         8.14 o
  -3  -4   1        672.12        803.48         5.42 o
   2   4  -1        656.96        721.68         6.54 o
  -2  -4   1        587.65        596.15         4.83 o
   1   4  -1        862.56        852.69         6.69 o
  -1  -4   1        965.20        970.29         5.76 o
   0   4  -1       1225.25       1159.52         7.43 o
   0  -4   1       1349.20       1601.37         8.11 o
  -1   4  -1       1664.50       1579.50         9.05 o
   1  -4   1       1508.10       1615.21         8.16 o
  -2   4  -1        545.25        515.89         4.95 o
   2  -4   1        658.97        661.38         6.83 o
  -3   4  -1        811.12        767.61         6.23 o
   3  -4   1        879.74        836.36         8.18 o
  -4   4  -1        423.74        390.60         5.23 o
   4  -4   1        418.94        375.63         6.86 o
  -5   4  -1        206.44        231.46         6.27 o
   7   3  -1        365.14        355.48         6.82 o
  -7  -3   1        390.40        368.86         5.47 o
   6   3  -1        335.29        343.59         6.11 o
  -6  -3   1        354.71        345.96         4.64 o
   5   3  -1        268.30        291.70         6.49 o
  -5  -3   1        270.54        297.50         4.40 o
   4   3  -1        930.83       1088.09         8.61 o
  -4  -3   1        887.34        932.34         5.31 o
   3   3  -1         13.38         19.93         3.30 o
  -3  -3   1         43.00         47.07         2.19 o
   2   3  -1        375.98        419.72         5.94 o
  -2  -3   1        396.74        456.02         4.31 o
   1   3  -1        157.21        177.46         3.07 o
  -1  -3   1        161.57        177.94         3.77 o
   0   3  -1        133.04        125.48         2.62 o
   0  -3   1        118.22        136.64         2.56 o
  -1   3  -1        573.22        540.87         4.57 o
   1  -3   1        652.59        680.49         3.48 o
  -2   3  -1        100.36        111.78         2.85 o
   2  -3   1         76.92         99.66         2.51 o
  -3   3  -1        320.36        307.12         3.97 o
   3  -3   1        282.41        286.78         5.36 o
  -4   3  -1        331.96        324.21         4.44 o
   4  -3   1        372.87        378.55         6.46 o
  -5   3  -1        280.02        250.07         4.71 o
   7   2  -1        544.05        544.90         8.00 o
  -7  -2   1        520.81        483.41         5.69 o
   6   2  -1        407.61        398.62         4.38 o
  -6  -2   1        466.40        422.27         4.92 o
   5   2  -1       1436.09       1532.34        10.21 o
  -5  -2   1       1377.24       1383.41         7.39 o
   4   2  -1       1186.86       1334.42         9.19 o
  -4  -2   1       1372.15       1334.38         6.66 o
   3   2  -1       2513.84       3394.97        16.07 o
  -3  -2   1       2358.48       2434.29         8.97 o
   2   2  -1       2684.12       3720.89        16.41 o
  -2  -2   1       2714.44       2856.30         9.63 o
   1   2  -1       2195.05       2556.82        11.63 o
  -1  -2   1       2117.48       2285.67         8.07 o
   0   2  -1        934.94       1004.45         5.70 o
   0  -2   1       1061.29       1217.41         5.40 o
   1  -2   1       1370.24       1446.28         4.00 o
  -2   2  -1        559.89        538.14         3.75 o
   2  -2   1        572.40        597.12         3.51 o
  -3   2  -1        489.97        490.89         4.20 o
   3  -2   1        396.07        408.00         3.41 o
  -4   2  -1        113.34        102.24         3.13 o
   4  -2   1        142.76        139.93         5.09 o
  -5   2  -1         62.26         63.17         3.57 o
   5  -2   1         60.70         65.90         5.31 o
   7   1  -1         64.82         57.43         5.87 o
  -7  -1   1         72.15         60.77         3.77 o
   6   1  -1        199.61        209.97         3.85 o
  -6  -1   1        169.17        155.50         4.01 o
   5   1  -1         58.78         57.71         2.70 o
  -5  -1   1         57.67         58.25         3.15 o
   4   1  -1        110.79        113.91         2.46 o
  -4  -1   1         91.47         83.11         2.63 o
   3   1  -1       3106.17       3832.81        17.10 o
   3   1  -1       3106.17       3589.02        15.08 o
  -3  -1   1       3067.76       3510.51        12.14 o
   2   1  -1       1253.38       1595.54         8.54 o
  -2  -1   1       1271.61       1407.52         5.81 o
  -1  -1   1        617.72        626.16         2.83 o
   0  -1   1        333.92        324.25         1.95 o
   0  -1   1        333.92        355.28         2.60 o
   1  -1   1       9567.67      10381.25        21.65 o
  -2   1  -1       2641.42       2665.06         9.28 o
   2  -1   1       2364.42       2636.61         8.46 o
  -3   1  -1       1656.67       1708.96         7.17 o
   3  -1   1       1950.53       2067.87         7.55 o
  -4   1  -1       1264.26       1216.38         6.37 o
   4  -1   1       1194.51       1217.71         5.87 o
  -5   1  -1        798.05        679.15         5.17 o
   5  -1   1        716.93        725.53         7.95 o
   6  -1   1        362.68        355.57         7.07 o
   7  -1   1        222.09        204.18         7.17 o
   7   0  -1        170.20        162.55         6.74 o
  -7   0   1        144.19        199.89         4.84 o
   6   0  -1        226.52        233.46         6.04 o
  -6   0   1        194.26        188.82         4.25 o
   5   0  -1        393.46        385.22         3.76 o
  -5   0   1        370.04        328.70         4.09 o
   4   0  -1        115.16        118.64         2.36 o
  -4   0   1        167.87        168.68         3.04 o
   3   0  -1        372.30        418.52         2.87 o
  -3   0   1        357.44        389.47         3.19 o
   2   0  -1        410.57        420.11         3.38 o
   2   0  -1        410.57        421.34         3.61 o
  -2   0   1        419.32        407.96         2.70 o
   1   0  -1        462.67        519.84         2.25 o
  -1   0   1        427.77        467.61         2.40 o
   0   0  -1         79.54         74.93         0.78 o
   0   0   1         91.26         62.08         0.56 o
  -1   0  -1        435.78        476.87         2.33 o
   1   0   1        297.92        329.72         1.78 o
  -2   0  -1        328.41        332.87         2.08 o
   2   0   1        307.13        347.97         2.32 o
  -3   0  -1       1579.29       1677.98         6.51 o
   3   0   1       1575.88       1846.40         6.90 o
  -4   0  -1        603.03        593.40         4.03 o
   4   0   1        567.51        619.93         4.26 o
  -5   0  -1        890.87        779.41         5.14 o
   5   0   1       1073.65       1165.12         6.43 o
   6   0   1        703.46        670.82         8.28 o
   7   0   1        455.39        464.74         8.27 o
   7  -1  -1        280.59        225.08         6.93 o
   6  -1  -1        622.51        570.76         7.71 o
  -6   1   1        578.97        534.01         5.67 o
   5  -1  -1        861.60        794.81         7.75 o
  -5   1   1        945.71        899.93         6.46 o
   4  -1  -1       1934.71       2041.16        11.70 o
  -4   1   1       1847.00       1811.14         8.53 o
   3  -1  -1        793.26        795.25         6.32 o
  -3   1   1        623.11        594.09         4.29 o
   2  -1  -1       1406.65       1413.06         7.41 o
  -2   1   1       1588.96       1663.42         6.85 o
   1  -1  -1       4780.50       5376.20        20.96 o
  -1   1   1       4615.16       4793.65        15.02 o
   0  -1  -1        534.82        551.63         3.18 o
   0   1   1        781.67        935.62         3.75 o
  -1  -1  -1        420.23        480.72         1.81 o
   1   1   1        483.58        649.31         3.96 o
  -2  -1  -1        119.00        155.43         1.20 o
  -2  -1  -1        119.00        123.78         4.90 o
   2   1   1        203.02        258.44         6.73 o
  -3  -1  -1       1120.51       1198.82         4.99 o
   3   1   1       1189.36       1384.38         5.64 o
  -4  -1  -1         50.60         61.23         2.21 o
   4   1   1         43.90         53.64         2.35 o
   5   1   1         11.47         20.19         2.19 o
   6   1   1         65.81         80.19         3.79 o
   7   1   1        146.21        180.42         6.86 o
  -6   2   1         74.77         84.23         4.23 o
   5  -2  -1        452.81        455.22         7.10 o
  -5   2   1        456.31        423.71         5.09 o
   4  -2  -1        403.10        427.57         6.61 o
  -4   2   1        387.37        405.59         4.72 o
   3  -2  -1       1395.32       1530.04         9.57 o
  -3   2   1       1545.62       1658.04         8.11 o
   2  -2  -1       2108.57       2113.29        10.64 o
  -2   2   1       1877.93       1844.35         7.94 o
   1  -2  -1       1289.09       1507.93         8.09 o
  -1   2   1       1370.11       1330.23         5.88 o
   0  -2  -1       5578.78       6959.61        21.01 o
   0  -2  -1       5578.78       5992.31        23.09 o
   0   2   1       5401.53       5109.95        22.24 o
   1   2   1       6228.36       8122.18        32.56 o
  -2  -2  -1        359.87        333.03         1.68 o
   2   2   1        390.28        457.27         4.22 o
  -3  -2  -1        764.75        753.64         3.26 o
   3   2   1        919.34       1114.02         8.11 o
  -4  -2  -1       1682.74       1699.05         6.68 o
   4   2   1       1578.60       1853.78        11.25 o
  -5  -2  -1       1363.68       1297.53         6.21 o
   5   2   1       1475.22       1569.34        10.52 o
   6   2   1         72.18         68.45         4.44 o
   7   2   1        370.67        317.89         6.46 o
  -8  -2  -1        199.39        211.96        11.88 o
  -5   3   1         80.77         74.44         4.17 o
   4  -3  -1        121.89        142.39         5.96 o
  -4   3   1        100.20         98.13         3.74 o
   3  -3  -1         22.13         30.73         4.73 o
  -3   3   1         24.30         27.08         2.97 o
   2  -3  -1          7.00         11.43         3.14 o
  -2   3   1          4.47          5.40         1.84 o
   1  -3  -1        332.65        422.46         4.98 o
  -1   3   1        400.83        415.69         3.65 o
   0  -3  -1       1597.59       1738.04         5.58 o
   0   3   1       1591.99       1576.63         8.00 o
  -1  -3  -1         87.87         94.11         2.36 o
   1   3   1        167.98        169.70         2.99 o
  -2  -3  -1       2168.14       2635.10         9.25 o
   2   3   1       2030.19       2461.55        12.40 o
  -3  -3  -1        276.18        278.33         2.49 o
   3   3   1        236.75        268.36         4.48 o
  -4  -3  -1       2510.06       2711.61         7.89 o
   4   3   1       2690.43       3224.51        16.74 o
  -5  -3  -1        565.16        489.08         6.41 o
  -5  -3  -1        565.16        575.42         4.17 o
   5   3   1        433.57        443.80         6.83 o
  -6  -3  -1       1066.63        965.47         8.57 o
   6   3   1       1085.72       1073.86         9.47 o
  -7  -3  -1        362.72        341.33         7.70 o
   7   3   1        346.29        294.80         6.13 o
  -8  -3  -1        320.13        335.88         9.47 o
   8   3   1        319.59        286.00         6.72 o
  -5   4   1        184.79        207.53         6.34 o
   4  -4  -1        223.75        282.91         8.66 o
  -4   4   1        225.32        225.09         4.70 o
   3  -4  -1        663.33        745.45         8.37 o
  -3   4   1        605.53        605.72         5.83 o
   2  -4  -1        473.95        512.29         6.61 o
  -2   4   1        415.36        414.61         4.62 o
   1  -4  -1        714.44        852.90         7.51 o
  -1   4   1        888.05        866.17         5.86 o
   0  -4  -1       1046.18       1203.57         5.11 o
   0   4   1        902.90        850.41         5.89 o
  -1  -4  -1         41.52         60.93         2.90 o
   1   4   1         43.34         38.01         2.69 o
  -2  -4  -1        440.61        489.43         4.38 o
   2   4   1        438.16        484.54         5.29 o
  -3  -4  -1         51.07         58.22         3.33 o
   3   4   1         55.56         61.96         6.24 o
  -4  -4  -1          4.09          9.54         2.34 o
   4   4   1          3.16          3.77         4.14 o
  -5  -4  -1         97.37        117.34         3.68 o
   5   4   1         85.12         94.59         6.51 o
  -6  -4  -1        158.13        188.69         6.02 o
   6   4   1        197.37        195.73         7.16 o
   7   4   1         75.93         83.11         5.78 o
   8   4   1        109.34        102.93         5.73 o
  -4   5   1        131.94        150.82         6.07 o
   3  -5  -1        351.75        403.14         7.91 o
  -3   5   1        363.02        352.93         5.48 o
   2  -5  -1        615.48        718.35         8.26 o
  -2   5   1        610.86        620.16         6.08 o
   1  -5  -1        810.48        942.11         8.54 o
  -1   5   1        678.96        674.03         6.03 o
   0  -5  -1        963.73       1151.01         5.72 o
   0   5   1        930.91        878.31         6.70 o
  -1  -5  -1       1290.82       1482.82         8.05 o
   1   5   1       1430.92       1440.70         9.37 o
  -2  -5  -1       2136.47       2535.84        10.84 o
   2   5   1       1938.49       2086.58        12.29 o
  -3  -5  -1        314.98        332.87         4.20 o
   3   5   1        276.89        282.24         5.14 o
  -4  -5  -1       1271.83       1259.93         6.86 o
   4   5   1       1425.80       1730.23        12.76 o
  -5  -5  -1        469.45        515.72         4.57 o
   5   5   1        469.52        559.35         7.95 o
   6   5   1        323.10        329.87         7.68 o
   7   5   1        136.55        144.48         8.27 o
   8   5   1         93.39         87.18         7.04 o
  -3   6   1          6.18         36.04         6.41 o
   2  -6  -1        162.83        169.66         6.47 o
  -2   6   1        165.30        160.09         4.90 o
   1  -6  -1         49.92         71.58         5.39 o
  -1   6   1         38.26         49.78         3.92 o
   0  -6  -1        228.39        273.31         3.82 o
  -1  -6  -1        869.42        933.88         7.21 o
   1   6   1        755.19        747.78         7.37 o
  -2  -6  -1        821.64        919.67         6.84 o
   2   6   1        838.39        856.54         8.22 o
  -3  -6  -1       1068.83       1096.75         7.05 o
   3   6   1       1049.73       1179.17        10.07 o
  -4  -6  -1        629.25        660.47         6.15 o
   4   6   1        618.00        697.21         8.44 o
  -5  -6  -1        453.37        450.16         4.99 o
   5   6   1        412.01        480.94         8.21 o
   6   6   1        745.28        893.90        10.73 o
   7   6   1        538.23        533.26        10.13 o
  -1   7   1         29.75         27.87         5.18 o
  -1  -7  -1         32.69         43.46         4.36 o
  -2  -7  -1         20.81         33.65         3.96 o
   2   7   1         17.85         34.95         4.95 o
  -3  -7  -1        163.33        141.87         4.08 o
   3   7   1        166.12        150.86         5.86 o
  -4  -7  -1          9.19         10.92         3.06 o
   4   7   1         11.38         16.10         4.46 o
  -5  -7  -1        203.12        210.44         5.34 o
   5   7   1        218.47        238.15         8.39 o
   6   7   1        151.64        151.51         7.83 o
   7   7   1        220.77        226.54         8.71 o
  -1  -8  -1        323.78        311.35         5.84 o
  -2  -8  -1        144.67        123.07         4.13 o
  -3  -8  -1        430.28        379.39         5.60 o
   3   8   1        368.97        385.84         7.91 o
  -4  -8  -1        190.22        175.62         4.57 o
   4   8   1        190.41        206.09         7.41 o
  -5  -8  -1        218.25        197.09         5.00 o
   6   8   1         33.43         34.05         8.47 o
   5   8  -2         40.16         36.14         5.85 o
  -4  -8   2         17.52         22.32         4.31 o
   3   8  -2         18.00         18.74         4.81 o
  -3  -8   2         15.80         14.54         3.92 o
   2   8  -2         71.50         83.02         6.76 o
  -2  -8   2         80.40         63.82         4.79 o
  -1  -8   2        116.25         91.62         4.82 o
   7   7  -2        374.37        392.94        10.29 o
  -7  -7   2        384.17        387.06         6.58 o
   6   7  -2        287.16        308.09         8.98 o
  -6  -7   2        281.70        319.15         6.61 o
   5   7  -2        326.01        310.99         8.93 o
  -5  -7   2        393.75        394.32         7.73 o
   4   7  -2        481.95        461.12         7.65 o
  -4  -7   2        468.35        424.46         5.81 o
   3   7  -2        383.84        411.75         7.45 o
  -3  -7   2        337.64        301.96         5.23 o
   2   7  -2        101.30        103.40         5.52 o
  -2  -7   2        155.04        132.72         4.84 o
   1   7  -2        170.84        178.58         6.43 o
  -1  -7   2        182.80        169.30         4.85 o
   0  -7   2         37.19         35.26         4.27 o
   7   6  -2        280.75        295.57         8.96 o
  -7  -6   2        284.45        306.97         5.96 o
   6   6  -2        466.09        497.65         9.43 o
  -6  -6   2        406.25        390.76         5.53 o
   5   6  -2        227.59        228.16         7.47 o
  -5  -6   2        254.65        292.38         5.80 o
   4   6  -2       1241.03       1243.16        10.67 o
  -4  -6   2       1193.82       1309.30         9.33 o
   3   6  -2        554.86        567.38         7.48 o
  -3  -6   2        539.23        466.26         5.28 o
   2   6  -2        789.31        857.12         8.78 o
  -2  -6   2        790.11        783.33         6.55 o
   1   6  -2        366.55        398.16         6.56 o
  -1  -6   2        287.56        280.30         4.64 o
   0   6  -2        438.11        441.07         6.70 o
   0  -6   2        515.61        495.78         5.74 o
   1  -6   2        525.64        517.77         6.19 o
  -2   6  -2        187.03        238.73         6.77 o
   7   5  -2         27.76         31.85         8.16 o
  -7  -5   2         23.70         25.01         5.57 o
   6   5  -2        395.67        415.35         8.59 o
  -6  -5   2        372.01        361.80         5.37 o
   5   5  -2         77.76         87.68         5.93 o
  -5  -5   2         76.59         68.25         3.59 o
   4   5  -2          8.63          7.33         6.00 o
  -4  -5   2         16.20         20.18         4.20 o
   3   5  -2        505.03        562.22         6.93 o
  -3  -5   2        534.12        603.83         6.38 o
   2   5  -2        444.16        480.76         6.17 o
  -2  -5   2        367.87        354.11         4.26 o
   1   5  -2        382.28        378.10         5.52 o
  -1  -5   2        380.01        355.18         4.37 o
   0   5  -2        382.71        369.84         5.46 o
   0  -5   2        329.86        322.35         4.49 o
  -1   5  -2        443.77        410.97         5.66 o
   1  -5   2        429.16        422.78         5.07 o
   2  -5   2        373.33        356.43         5.95 o
  -3   5  -2        179.04        167.66         4.41 o
  -4   5  -2        203.68        208.57         5.31 o
   8   4  -2        468.71        448.62         8.34 o
   7   4  -2        968.49        915.06         9.95 o
  -7  -4   2        906.19        708.25         7.82 o
   6   4  -2        830.30        855.98        10.27 o
  -6  -4   2        906.87        899.54         7.22 o
   5   4  -2        952.22       1130.84        10.75 o
  -5  -4   2        952.92        906.90         6.50 o
   4   4  -2       1207.13       1471.00        10.69 o
  -4  -4   2       1150.14       1196.62         6.59 o
   3   4  -2        675.24        753.54         7.87 o
  -3  -4   2        635.21        617.38         5.20 o
   2   4  -2        250.39        272.73         4.61 o
  -2  -4   2        236.80        253.33         4.08 o
   1   4  -2        406.85        393.98         4.81 o
  -1  -4   2        391.08        346.65         3.68 o
   0   4  -2         27.12         28.88         2.91 o
   0  -4   2         42.58         54.42         2.90 o
   1  -4   2         23.11         25.13         2.94 o
  -2   4  -2        149.04        140.75         4.16 o
   2  -4   2        145.75        146.23         2.71 o
  -3   4  -2          7.13          8.98         2.77 o
   3  -4   2          1.36          4.90         3.53 o
  -4   4  -2         91.50         94.42         4.18 o
   7   3  -2        243.28        216.67         5.84 o
  -7  -3   2        215.01        205.14         4.97 o
   6   3  -2        680.88        668.19         7.62 o
  -6  -3   2        747.14        644.12         6.69 o
   5   3  -2       1567.92       1843.68        12.82 o
  -5  -3   2       1548.84       1576.89         8.59 o
   4   3  -2       1455.67       1734.43        11.40 o
  -4  -3   2       1576.25       1543.45         7.46 o
   3   3  -2       2003.80       2538.39        13.44 o
  -3  -3   2       2008.66       1996.50         8.14 o
   2   3  -2       1930.98       2369.46        12.54 o
  -2  -3   2       1954.46       1947.57         8.26 o
   1   3  -2       3810.09       3573.17        15.90 o
  -1  -3   2       3957.13       4444.08        15.01 o
   0   3  -2       2864.64       3043.09        14.31 o
   0  -3   2       2594.38       2741.41        10.36 o
   1  -3   2        958.98        977.51         5.53 o
   2  -3   2        669.62        646.30         3.15 o
  -3   3  -2        147.05        135.53         3.14 o
   3  -3   2        159.73        155.40         3.23 o
  -4   3  -2        247.60        232.42         4.16 o
   4  -3   2        223.32        201.78         5.49 o
  -5   3  -2          1.34          2.15         2.67 o
  -7  -2   2         10.88         10.15         3.32 o
   6   2  -2         33.21         30.59         2.98 o
  -6  -2   2         38.78         33.55         3.76 o
   5   2  -2        241.43        271.30         3.47 o
  -5  -2   2        255.48        272.10         4.09 o
   4   2  -2        210.67        230.66         4.95 o
  -4  -2   2        199.35        199.00         3.68 o
   3   2  -2        181.48        193.12         4.98 o
  -3  -2   2        226.26        253.42         3.61 o
   2   2  -2       1267.42       1498.50         8.30 o
  -2  -2   2       1279.98       1216.77         5.36 o
   1   2  -2       1625.56       1658.31         8.46 o
  -1  -2   2       1629.11       1576.31         6.50 o
   0  -2   2       2965.64       2630.66         9.07 o
   1  -2   2        902.12        863.14         3.52 o
   2  -2   2       1548.50       1571.84         4.58 o
  -3   2  -2       1054.80        965.02         5.49 o
   3  -2   2       1061.49       1025.69         5.49 o
  -4   2  -2        684.24        606.30         4.83 o
   4  -2   2        788.16        773.05         5.30 o
  -5   2  -2        522.14        461.05         4.92 o
   5  -2   2        455.26        441.98         7.16 o
   7   1  -2        470.85        438.71         7.80 o
  -7  -1   2        480.66        413.32         5.54 o
   6   1  -2        219.64        203.83         5.52 o
  -6  -1   2        231.25        200.98         4.17 o
   5   1  -2        774.36        796.52         4.95 o
  -5  -1   2        732.63        707.56         5.66 o
   4   1  -2        613.60        600.34         3.81 o
  -4  -1   2        560.46        537.74         4.49 o
   3   1  -2       1067.43       1231.63         6.89 o
   3   1  -2       1067.43       1025.84         7.95 o
  -3  -1   2       1015.42       1105.67         6.66 o
   2   1  -2         44.50         38.74         2.78 o
  -2  -1   2         52.56         57.80         2.36 o
   1   1  -2         23.26         32.19         1.56 o
  -1  -1   2         24.16         25.41         1.15 o
   0  -1   2        113.15        100.57         2.08 o
   0  -1   2        113.15        124.95         2.07 o
   1  -1   2        155.01        175.19         1.23 o
   2  -1   2        268.89        271.30         2.49 o
  -3   1  -2        220.36        244.08         2.72 o
   3  -1   2        154.72        176.89         2.71 o
  -4   1  -2        322.38        298.35         3.34 o
   4  -1   2        288.26        300.26         3.59 o
  -5   1  -2        394.23        316.97         3.74 o
   5  -1   2        408.79        416.73         4.61 o
   6  -1   2        155.89        157.63         6.62 o
   7  -1   2        122.57        130.52         7.31 o
   7   0  -2        352.42        305.32         6.78 o
  -7   0   2        357.49        320.06         5.52 o
   6   0  -2        268.47        261.22         6.18 o
  -6   0   2        236.08        223.75         4.58 o
   5   0  -2        612.18        590.40         6.68 o
  -5   0   2        721.35        675.67         5.62 o
   4   0  -2       2038.05       2119.17         7.79 o
  -4   0   2       1960.56       1881.93         8.60 o
   3   0  -2       2635.85       2778.04         8.87 o
  -3   0   2       2709.38       2631.16        10.00 o
   2   0  -2       3101.04       3437.45        10.32 o
  -2   0   2       2760.18       2616.17         9.37 o
   1   0  -2       2021.47       2173.06         6.86 o
  -1   0   2       2108.96       2201.02         7.83 o
   0   0  -2       8268.34       7633.01        31.88 o
   0   0   2       8153.19       7977.70        20.49 o
  -1   0  -2       1221.25       1028.11         5.51 o
  -2   0  -2       2459.24       2330.54         8.02 o
   2   0   2       2477.72       2824.64        12.93 o
  -3   0  -2        172.42        157.83         1.89 o
   3   0   2        106.24        102.92         2.20 o
  -4   0  -2        199.77        176.79         2.43 o
   4   0   2        236.83        245.27         3.28 o
  -5   0  -2        135.77        111.83         2.70 o
   5   0   2        133.92        139.97         3.61 o
   6   0   2         16.28         18.77         3.21 o
   7   0   2          8.29         23.17         5.77 o
   6  -1  -2         16.29         17.47         4.69 o
  -6   1   2          9.71          6.45         3.03 o
   5  -1  -2         46.81         43.55         4.69 o
  -5   1   2         26.81         28.87         3.14 o
   4  -1  -2        253.54        251.87         5.39 o
  -4   1   2        304.33        280.20         3.82 o
   3  -1  -2        405.00        419.32         4.97 o
  -3   1   2        377.79        348.95         3.48 o
   2  -1  -2       2467.05       2808.58        12.75 o
  -2   1   2       2621.84       2546.95         9.47 o
   1  -1  -2       2835.07       2925.88        12.29 o
  -1   1   2       2702.30       2237.54         8.07 o
   0  -1  -2        200.61        186.38         2.00 o
   0   1   2        459.52        425.30         1.88 o
  -1  -1  -2      12149.58      12168.32        47.21 o
   1   1   2      12048.31      13412.58        54.97 o
  -2  -1  -2       7449.94       7428.18        28.21 o
   2   1   2       7283.25       8119.36        31.85 o
  -3  -1  -2       1953.53       1668.06         6.08 o
   3   1   2       1859.98       1882.87         9.96 o
  -4  -1  -2        808.94        722.70         3.94 o
   4   1   2        901.67        952.55         7.35 o
  -5  -1  -2       1475.20       1359.87         6.40 o
   5   1   2       1403.60       1589.26        11.07 o
   6   1   2        567.15        609.49         7.92 o
   7   1   2        161.87        182.93         7.01 o
   6  -2  -2         95.88         76.07         5.62 o
  -6   2   2        108.85        107.79         4.46 o
   5  -2  -2        170.73        180.69         6.11 o
  -5   2   2        194.13        186.56         4.40 o
   4  -2  -2        389.60        420.49         6.74 o
  -4   2   2        429.49        422.89         4.88 o
   3  -2  -2         97.04        121.60         4.52 o
  -3   2   2        100.60        120.38         3.28 o
   2  -2  -2         20.32         29.75         3.66 o
  -2   2   2         24.17         20.09         2.19 o
   1  -2  -2        226.83        242.33         3.50 o
  -1   2   2        233.08        221.05         2.56 o
   0  -2  -2         24.58         31.66         2.18 o
   0   2   2         23.68         23.01         1.87 o
  -1  -2  -2       1501.87       1604.75         6.22 o
   1   2   2       1604.38       1833.86        11.88 o
  -2  -2  -2        192.11        198.76         1.31 o
   2   2   2        171.48        219.73         3.28 o
  -3  -2  -2       1718.50       1546.50         4.70 o
   3   2   2       1824.07       2165.19        11.78 o
  -4  -2  -2       1254.74       1124.64         8.04 o
  -4  -2  -2       1254.74       1242.95         5.11 o
   4   2   2       1166.42       1329.87         9.22 o
  -5  -2  -2        860.58        831.22         7.71 o
   5   2   2        990.05       1040.44         8.86 o
  -6  -2  -2        865.03        859.98        10.07 o
   6   2   2        835.45        786.98         8.03 o
  -7  -2  -2        464.87        510.16        10.67 o
   7   2   2        438.71        455.85         8.15 o
  -8  -2  -2        326.71        351.72        10.57 o
   5  -3  -2        197.93        212.42         6.89 o
  -5   3   2        218.70        207.27         4.79 o
   4  -3  -2        629.75        666.45         8.36 o
  -4   3   2        698.67        674.02         6.32 o
   3  -3  -2        497.22        533.45         7.14 o
  -3   3   2        443.83        476.61         4.90 o
   2  -3  -2        762.25        904.39         7.94 o
  -2   3   2        797.03        792.60         5.54 o
   1  -3  -2       1438.01       1590.91         9.37 o
  -1   3   2       1465.54       1347.02         6.71 o
   0  -3  -2        844.13        895.17         6.10 o
   0   3   2        987.07        979.49         5.40 o
   1   3   2       1666.19       1604.77         8.52 o
  -2  -3  -2         61.19         75.39         2.05 o
   2   3   2         12.92         15.24         4.53 o
  -3  -3  -2        924.90        949.30         3.38 o
   3   3   2        956.13       1222.30         8.36 o
  -4  -3  -2        453.44        482.28         2.99 o
   4   3   2        404.98        467.11         6.81 o
  -5  -3  -2          9.23          8.60         4.87 o
   5   3   2          7.76          8.40         5.85 o
  -6  -3  -2         15.58         27.20         4.75 o
   6   3   2         16.30         16.34         3.22 o
  -7  -3  -2        107.03         95.92         6.88 o
   7   3   2        111.79         92.28         5.28 o
  -8  -3  -2         56.06         52.53         8.09 o
   8   3   2         77.88         77.52         6.33 o
  -5   4   2        115.14        124.69         6.62 o
   4  -4  -2         81.53         97.63         6.94 o
  -4   4   2         72.23         69.80         3.97 o
   3  -4  -2        179.97        220.03         6.45 o
  -3   4   2        180.97        170.49         4.07 o
   2  -4  -2        444.12        506.01         7.12 o
  -2   4   2        479.68        441.60         4.86 o
   1  -4  -2        800.45        914.43         8.12 o
  -1   4   2        799.37        724.92         5.43 o
   0  -4  -2       1402.12       1434.69         8.56 o
   0   4   2       1309.41       1165.05         4.69 o
  -1  -4  -2       1053.01       1026.87         5.64 o
  -1  -4  -2       1053.01        936.87         6.35 o
   1   4   2       1065.36        988.11         6.89 o
   2   4   2       2063.22       2274.97        12.21 o
  -3  -4  -2       1434.10       1607.10         6.98 o
   3   4   2       1372.91       1537.15        10.23 o
  -4  -4  -2        877.05        856.03         3.63 o
   4   4   2        790.92        970.85         8.50 o
  -5  -4  -2       1557.84       1681.61         5.96 o
   5   4   2       1537.34       1684.73        11.89 o
  -6  -4  -2        504.32        446.72         8.48 o
   6   4   2        500.65        516.66         9.11 o
  -7  -4  -2        118.42        105.88         7.37 o
   7   4   2         95.58         87.47         5.75 o
  -8  -4  -2        186.23        186.15         8.54 o
   8   4   2        201.22        174.04         6.51 o
  -4   5   2         50.55         56.25         5.81 o
   3  -5  -2         24.10         33.28         5.59 o
  -3   5   2         21.45         23.53         3.40 o
   2  -5  -2         64.08         82.99         5.93 o
  -2   5   2         68.54         58.21         3.79 o
   1  -5  -2         23.77         21.75         4.51 o
  -1   5   2         28.93         29.11         3.43 o
   0  -5  -2         71.14         86.26         4.57 o
   0   5   2         77.85         81.67         3.43 o
  -1  -5  -2         72.18         75.55         2.35 o
   1   5   2        103.71        133.04         3.94 o
  -2  -5  -2        425.30        441.68         4.78 o
   2   5   2        382.79        373.84         5.46 o
  -3  -5  -2        314.16        357.01         4.76 o
   3   5   2        277.08        278.91         5.05 o
  -4  -5  -2       1359.05       1408.61         6.78 o
   4   5   2       1409.65       1553.82        11.25 o
  -5  -5  -2       1079.22       1113.25         5.79 o
   5   5   2       1063.04       1270.16        10.82 o
   6   5   2        257.45        246.35         7.93 o
   7   5   2        793.70        817.99        11.10 o
   8   5   2        424.61        370.45         8.33 o
   3  -6  -2        290.27        382.57        10.35 o
  -3   6   2        305.96        322.91         7.06 o
   2  -6  -2        238.45        274.03         8.80 o
  -2   6   2        202.04        198.65         5.16 o
   1  -6  -2        282.60        311.67         7.08 o
  -1   6   2        345.15        325.03         5.30 o
   0  -6  -2        399.44        456.11         6.98 o
   0   6   2        433.17        396.99         5.28 o
  -1  -6  -2        229.49        250.43         3.46 o
  -2  -6  -2        233.44        259.83         4.38 o
   2   6   2        223.03        219.31         5.29 o
  -3  -6  -2        169.30        194.63         5.33 o
   3   6   2        187.77        185.58         5.50 o
  -4  -6  -2          7.68          8.75         3.69 o
   4   6   2          6.99         11.15         3.58 o
   5   6   2          4.12          4.25         6.32 o
   6   6   2        211.21        202.54         7.22 o
   7   6   2         87.41         87.34         7.96 o
  -1   7   2        165.95        175.99         7.05 o
   0   7   2        274.85        253.87         5.20 o
  -1  -7  -2        441.03        448.37         5.83 o
  -3  -7  -2        317.29        312.22         4.73 o
   3   7   2        285.18        299.51         6.64 o
  -4  -7  -2        472.10        447.40         5.05 o
   4   7   2        533.72        540.16         7.92 o
   5   7   2        578.51        599.22         9.37 o
   6   7   2        316.95        321.19         8.80 o
   7   7   2        166.38        163.40         8.42 o
  -3  -8  -2        239.42        227.69         5.07 o
  -4  -8  -2        130.86        108.20         4.08 o
   4   8   2        180.28        174.90         6.79 o
  -5  -8  -2        163.03        178.35         4.39 o
   5   8   2        200.58        219.07         6.99 o
   6   8   2        459.43        498.41        10.82 o
   5   8  -3        616.80        516.57         8.92 o
  -5  -8   3        675.19        629.78         7.54 o
   4   8  -3        183.89        172.22         6.70 o
  -4  -8   3        199.59        210.44         5.81 o
   3   8  -3        287.16        356.74         8.33 o
  -3  -8   3        281.04        250.34         5.86 o
   2   8  -3        305.40        355.31         8.37 o
  -2  -8   3        304.19        275.00         5.85 o
   6   7  -3        227.52        222.98         9.12 o
  -6  -7   3        225.96        264.67         7.32 o
   5   7  -3        223.83        192.68         7.87 o
  -5  -7   3        227.43        375.90         7.69 o
   4   7  -3        244.33        218.87         6.63 o
  -4  -7   3        222.76        192.78         5.14 o
   3   7  -3        605.72        622.91         8.77 o
  -3  -7   3        665.30        586.31         6.60 o
   2   7  -3        395.03        418.13         7.77 o
  -2  -7   3        359.64        312.18         5.52 o
   1   7  -3        390.50        442.34         8.00 o
  -1  -7   3        424.37        360.25         5.43 o
   0  -7   3        338.82        310.55         5.54 o
   7   6  -3        113.88        108.96         8.26 o
  -7  -6   3        129.01        137.77         5.44 o
   6   6  -3         13.85         19.38         6.77 o
  -6  -6   3         25.30         29.38         4.75 o
   5   6  -3        388.97        373.96         8.22 o
  -5  -6   3        366.45        377.09         6.27 o
   4   6  -3         44.95         55.76         5.27 o
  -4  -6   3         35.96         41.26         5.63 o
   3   6  -3        137.20        155.44         5.85 o
  -3  -6   3        131.60        137.58         4.35 o
   2   6  -3        131.29        138.80         5.35 o
  -2  -6   3        156.46        142.36         4.18 o
   1   6  -3        237.88        229.63         5.82 o
  -1  -6   3        238.38        210.26         4.51 o
   0   6  -3         29.37         30.23         4.64 o
   0  -6   3         43.36         37.71         3.97 o
   1  -6   3        278.02        222.03         4.38 o
   7   5  -3        319.16        342.62         9.52 o
  -7  -5   3        338.37        331.85         6.88 o
   6   5  -3        722.51        762.13        10.10 o
  -6  -5   3        690.04        667.96         6.61 o
   5   5  -3        317.19        342.15         7.33 o
  -5  -5   3        379.72        349.51         4.92 o
   4   5  -3       1292.34       1362.64        11.58 o
  -4  -5   3       1400.41       1320.32         8.44 o
   3   5  -3       1313.40       1406.32        10.77 o
  -3  -5   3       1198.41       1244.04         8.66 o
   2   5  -3        328.91        327.54         5.77 o
  -2  -5   3        338.13        285.39         4.26 o
   1   5  -3        670.77        694.29         7.23 o
  -1  -5   3        697.95        653.12         5.65 o
   0   5  -3        347.18        344.52         5.60 o
   0  -5   3        311.37        282.88         4.40 o
  -1   5  -3        209.96        189.45         5.08 o
   1  -5   3        178.65        156.71         4.02 o
   2  -5   3          6.32          8.89         3.00 o
  -3   5  -3          8.70          8.65         3.25 o
   7   4  -3        144.20        142.66         5.90 o
  -7  -4   3        151.76        153.36         6.58 o
   6   4  -3        344.75        400.74         9.08 o
  -6  -4   3        235.86        223.12         5.83 o
   5   4  -3        203.00        188.05         6.63 o
  -5  -4   3        221.44        227.14         4.65 o
   4   4  -3       1275.02       1496.52        10.92 o
  -4  -4   3       1247.09       1197.53         6.83 o
   3   4  -3        842.03        918.19         8.72 o
  -3  -4   3        844.93        785.71         6.08 o
   2   4  -3       1377.59       1410.53         9.50 o
  -2  -4   3       1411.04       1374.33         7.78 o
   1   4  -3        857.74        774.39         6.58 o
  -1  -4   3        866.92        786.53         5.44 o
   0   4  -3       1215.14       1173.95         8.53 o
   0  -4   3       1290.60       1249.90         7.03 o
  -1   4  -3       2117.14       2129.60        12.37 o
   1  -4   3       2136.01       2188.43         9.93 o
   2  -4   3        494.54        588.90         5.41 o
  -3   4  -3        467.53        442.17         5.10 o
   3  -4   3        509.32        507.87         7.16 o
  -4   4  -3        179.67        167.90         4.48 o
   7   3  -3         26.96         30.33         4.16 o
  -7  -3   3         45.57         46.23         4.95 o
   6   3  -3         75.22         77.17         4.87 o
  -6  -3   3         55.76         56.99         5.42 o
   5   3  -3        113.61         96.99         6.26 o
  -5  -3   3        134.28        150.55         5.08 o
   4   3  -3         19.94         16.08         4.73 o
  -4  -3   3         19.53         23.47         3.29 o
   3   3  -3        273.13        308.68         4.82 o
  -3  -3   3        268.08        246.86         3.18 o
   2   3  -3        280.96        301.16         4.90 o
  -2  -3   3        237.85        250.69         3.54 o
   1   3  -3         86.46         85.14         3.04 o
  -1  -3   3         40.38         38.43         3.38 o
   0   3  -3       1093.67       1095.79         7.57 o
   0  -3   3       1120.77       1061.28         5.71 o
   1  -3   3        331.95        324.63         2.85 o
   2  -3   3       1120.97       1089.91         4.18 o
  -3   3  -3        472.00        426.75         4.40 o
   3  -3   3        440.51        443.00         4.42 o
  -4   3  -3        470.14        426.38         4.80 o
   4  -3   3        531.93        520.76         7.48 o
  -7  -2   3        609.90        553.43         6.54 o
   6   2  -3        950.58        879.36         7.98 o
  -6  -2   3        918.19        882.48         7.17 o
   5   2  -3        558.01        547.42         6.32 o
  -5  -2   3        680.10        682.14         5.96 o
   4   2  -3        771.48        823.40         7.68 o
  -4  -2   3        719.66        725.03         5.83 o
   3   2  -3        793.19        988.33         7.57 o
  -3  -2   3        817.45        729.82         4.83 o
   2   2  -3       1347.52       1482.70         8.31 o
  -2  -2   3       1330.97       1225.43         5.72 o
   1   2  -3         63.00        103.68         2.59 o
  -1  -2   3        139.12        142.04         2.93 o
   0  -2   3        848.59        868.45         6.11 o
   0  -2   3        848.59        879.91         4.98 o
   1  -2   3         11.60         11.04         1.02 o
   2  -2   3         66.30         69.26         1.54 o
   3  -2   3         12.38         16.32         2.12 o
  -4   2  -3         10.51         11.15         2.16 o
   4  -2   3         15.90         17.89         2.52 o
   5  -2   3        138.80        180.59         6.43 o
   7   1  -3         93.47         80.23         5.55 o
  -7  -1   3         76.36         58.77         4.17 o
   6   1  -3        680.10        642.78         7.40 o
  -6  -1   3        717.44        616.19         5.94 o
   5   1  -3        630.16        618.85         4.36 o
  -5  -1   3        574.76        519.76         5.08 o
   4   1  -3        841.08        863.59         4.64 o
  -4  -1   3        935.37        867.05         5.86 o
   3   1  -3       1561.01       1764.26         9.80 o
  -3  -1   3       1600.47       1572.24         7.79 o
   2   1  -3       1513.58       1436.18         7.91 o
  -2  -1   3       1476.77       1331.62         6.20 o
   1   1  -3       3549.35       4050.10        17.11 o
  -1  -1   3       3500.15       3050.90        10.21 o
   0  -1   3       3207.83       3177.73        14.03 o
   0  -1   3       3207.83       2786.12         9.42 o
  -1   1  -3        843.57        826.52         5.37 o
   1  -1   3        837.51        838.69         5.87 o
   1  -1   3        837.51        788.03         3.94 o
   2  -1   3       1653.38       1631.67         4.44 o
  -3   1  -3        943.30        833.61         4.41 o
   3  -1   3        919.78        905.11         5.04 o
  -4   1  -3        328.39        289.97         3.13 o
   4  -1   3        282.26        289.05         3.78 o
   5  -1   3        122.84        121.48         3.89 o
   6  -1   3         57.66         57.35         6.45 o
   7   0  -3         45.17         75.59         6.01 o
  -7   0   3         28.47         18.91         3.51 o
   6   0  -3         59.54         56.43         5.18 o
  -6   0   3         51.72         48.01         4.07 o
   5   0  -3          5.26          8.23         3.95 o
  -5   0   3          4.83          2.79         2.60 o
   4   0  -3         84.09         90.17         2.40 o
  -4   0   3         88.92         86.09         3.09 o
   3   0  -3         72.79         71.16         1.82 o
  -3   0   3         41.58         36.01         2.14 o
   2   0  -3        122.62        123.07         1.79 o
  -2   0   3        155.52        149.15         2.79 o
   1   0  -3       1698.59       1776.35         8.11 o
  -1   0   3       1672.04       1371.32         5.94 o
   0   0  -3        908.46        790.81         4.27 o
  -1   0  -3        323.52        307.24         3.38 o
   1   0   3        349.93        261.65         1.76 o
   1   0   3        349.93        365.51         3.52 o
  -2   0  -3       1605.34        943.83         6.43 o
   2   0   3       1690.70       1815.57         9.62 o
  -3   0  -3       2014.64       1799.26         6.51 o
   3   0   3       1872.45       1901.28        10.48 o
  -4   0  -3       1265.16        977.17         4.62 o
   4   0   3       1352.33       1291.82         8.87 o
   5   0   3        709.03        730.22         7.55 o
   6   0   3        470.53        469.02         7.21 o
   6  -1  -3        436.27        411.67         7.21 o
  -6   1   3        440.14        405.55         5.70 o
   5  -1  -3        263.29        285.80         6.47 o
  -5   1   3        173.04        172.36         4.16 o
   4  -1  -3        859.98        921.39         7.79 o
  -4   1   3        861.78        819.80         6.02 o
   3  -1  -3        423.48        434.90         5.34 o
  -3   1   3        413.70        370.92         3.85 o
   2  -1  -3        520.08        574.97         5.14 o
  -2   1   3        588.30        518.64         3.75 o
   1  -1  -3          3.72          5.90         1.80 o
  -1   1   3         17.59         16.06         2.05 o
   0  -1  -3        764.02        586.78         4.08 o
   0   1   3        819.10        730.91         2.65 o
  -1  -1  -3         48.16         38.67         1.95 o
   1   1   3         48.52         27.64         0.81 o
   1   1   3         48.52         43.74         1.95 o
  -2  -1  -3        164.60        172.01         4.61 o
   2   1   3        141.34        163.44         4.78 o
  -3  -1  -3         78.26         75.92         4.19 o
   3   1   3         83.74         96.70         3.27 o
  -4  -1  -3         87.46         86.88         4.90 o
   4   1   3         71.20         83.85         3.92 o
  -5  -1  -3        413.33        448.08         8.22 o
   5   1   3        403.14        442.48         6.50 o
  -6  -1  -3        356.21        408.75         9.61 o
   6   1   3        404.06        415.72         7.29 o
  -7  -1  -3        222.30        234.05        11.38 o
   7   1   3        238.96        251.36         7.49 o
   6  -2  -3        147.35        153.83         6.54 o
  -6   2   3        153.63        167.36         5.05 o
   5  -2  -3        636.27        745.13         9.10 o
  -5   2   3        589.07        557.03         6.14 o
   4  -2  -3        556.28        599.52         7.39 o
  -4   2   3        613.53        625.53         5.85 o
   3  -2  -3       2210.22       2548.86        13.67 o
  -3   2   3       2103.30       2076.00         9.73 o
   2  -2  -3        955.27       1069.25         7.94 o
  -2   2   3        871.52        778.83         5.22 o
   1  -2  -3       1313.55       1349.88         7.81 o
  -1   2   3       1302.83       1258.99         6.11 o
   0  -2  -3       1632.77       1465.77         7.62 o
   0   2   3       1720.09       1322.32         4.31 o
  -1  -2  -3       3481.83       3552.97        15.10 o
   1   2   3       3467.80       3520.22         9.13 o
  -2  -2  -3        384.43        347.46         3.64 o
   2   2   3        425.28        426.84         4.23 o
  -3  -2  -3        543.49        550.18         6.24 o
   3   2   3        651.86        753.68         7.60 o
  -4  -2  -3        541.82        494.86         6.52 o
   4   2   3        637.57        624.83         6.18 o
  -5  -2  -3        365.35        339.34         6.34 o
   5   2   3        349.53        336.37         5.70 o
  -6  -2  -3         33.29         48.69         5.64 o
   6   2   3         37.82         41.42         5.47 o
  -7  -2  -3         24.17         24.64         6.53 o
   7   2   3         29.00         31.35         5.24 o
  -8  -2  -3         35.30         55.20         8.12 o
   8   2   3         34.10         39.93         6.15 o
   5  -3  -3         10.25         18.04         5.82 o
  -5   3   3         14.66         15.62         3.48 o
   4  -3  -3         77.32         97.00         6.15 o
  -4   3   3         75.64         73.66         3.73 o
   3  -3  -3        527.85        596.69         7.54 o
  -3   3   3        557.25        525.33         5.38 o
   2  -3  -3        456.37        582.04         7.09 o
  -2   3   3        423.89        413.95         4.37 o
   1  -3  -3        831.66        800.88         6.40 o
  -1   3   3        871.99        753.14         5.07 o
   0  -3  -3       1204.07       1151.09         7.17 o
   0   3   3       1174.01       1059.40         5.71 o
  -1  -3  -3       1444.60       1152.88         7.38 o
   1   3   3       1445.78       1414.69         4.86 o
  -2  -3  -3       3010.36       3113.24         8.34 o
   2   3   3       2832.76       3146.88        14.98 o
  -3  -3  -3       1573.68       1642.44         5.00 o
   3   3   3       1664.21       2071.04        11.70 o
  -4  -3  -3        455.35        415.07         6.17 o
   4   3   3        514.70        555.83         7.02 o
  -5  -3  -3        563.12        544.17         8.18 o
   5   3   3        627.45        641.43         7.38 o
  -6  -3  -3       1182.00        920.82         9.74 o
   6   3   3       1177.44       1085.48         9.87 o
  -7  -3  -3        214.66        207.94         7.78 o
   7   3   3        184.68        169.39         6.07 o
  -8  -3  -3        118.40        110.71         8.50 o
   8   3   3        171.83        173.12         8.05 o
   4  -4  -3         87.49        100.53         6.61 o
  -4   4   3         97.02        113.22         4.61 o
   3  -4  -3        252.04        275.53         6.69 o
  -3   4   3        227.20        209.76         4.40 o
   2  -4  -3         20.59         31.18         4.96 o
  -2   4   3          7.27          1.40         2.24 o
   1  -4  -3         67.92         71.60         4.80 o
  -1   4   3         73.82         66.61         3.07 o
   0  -4  -3         22.47         26.68         3.18 o
  -1  -4  -3         98.06         55.70         4.98 o
   1   4   3         98.95         99.18         2.97 o
  -2  -4  -3        346.29        372.26         2.90 o
   2   4   3        392.39        362.11         4.60 o
  -3  -4  -3        255.65        257.52         2.39 o
   3   4   3        218.68        233.12         5.04 o
  -4  -4  -3        150.42        141.94         1.98 o
   4   4   3        118.33        133.14         4.83 o
  -5  -4  -3        770.86        701.24         7.33 o
   5   4   3        818.81        828.95         9.25 o
  -6  -4  -3        284.18        285.76         8.12 o
   6   4   3        290.77        257.17         5.80 o
  -7  -4  -3        303.89        237.16         8.89 o
   7   4   3        292.75        238.47         6.51 o
  -8  -4  -3        195.58        215.57         9.62 o
   8   4   3        193.18        154.07         6.41 o
   3  -5  -3        270.06        310.21         9.85 o
  -3   5   3        302.62        275.89         5.11 o
   2  -5  -3        500.82        578.97         8.29 o
  -2   5   3        440.73        433.81         5.48 o
   1  -5  -3        570.60        675.94         8.21 o
  -1   5   3        514.29        481.63         5.29 o
   0  -5  -3        529.33        513.54         6.09 o
   0   5   3        598.88        582.67         5.35 o
  -1  -5  -3        695.71        668.05         6.40 o
   1   5   3        691.59        666.25         6.06 o
  -2  -5  -3        367.07        332.43         5.06 o
  -2  -5  -3        367.07        367.04         4.42 o
   2   5   3        324.12        294.71         4.95 o
  -3  -5  -3        213.77        234.52         3.08 o
   3   5   3        194.93        200.51         5.91 o
  -4  -5  -3        252.28        286.18         3.65 o
   4   5   3        264.33        286.70         6.49 o
  -5  -5  -3        239.71        196.72         4.68 o
   5   5   3        237.68        245.41         6.36 o
   6   5   3         22.02         22.62         7.12 o
   7   5   3         20.35         18.58         4.72 o
   8   5   3         15.97         14.40         4.70 o
   2  -6  -3        244.79        308.40        10.41 o
  -2   6   3        225.70        211.53         5.18 o
   1  -6  -3        272.27        329.44         7.22 o
  -1   6   3        287.70        310.20         5.41 o
   0  -6  -3        547.63        592.92         7.46 o
   0   6   3        503.03        505.32         5.77 o
  -1  -6  -3        587.27        530.27         6.37 o
   1   6   3        501.36        465.14         5.20 o
  -2  -6  -3        633.60        574.12         6.31 o
   2   6   3        663.71        630.54         6.99 o
  -3  -6  -3       1167.34       1267.04         7.55 o
   3   6   3       1187.72       1296.18        10.39 o
  -4  -6  -3        711.09        780.54         6.12 o
   4   6   3        593.56        647.61         8.72 o
   5   6   3        442.25        470.97         8.56 o
   6   6   3        614.02        633.76         9.27 o
   7   6   3        379.80        355.23         9.29 o
   1  -7  -3         12.65         13.55         8.63 o
  -1   7   3         12.60         16.53         5.73 o
   0  -7  -3         25.10         43.51         8.04 o
   0   7   3         24.25         20.24         3.76 o
  -1  -7  -3         38.44         41.59         4.98 o
   1   7   3         48.97         45.56         3.99 o
  -2  -7  -3         99.11        109.16         4.17 o
   3   7   3        302.08        272.07         6.27 o
  -4  -7  -3        433.71        410.25         4.84 o
   4   7   3        416.90        421.49         7.47 o
   5   7   3        425.18        426.55         9.24 o
   6   7   3        234.17        235.65         7.67 o
   7   7   3        113.29        128.47         8.45 o
   1   8   3        172.46        155.43         5.21 o
  -3  -8  -3         78.04         68.27         4.33 o
  -4  -8  -3          2.28         -3.02         3.02 o
   4   8   3          5.87          5.33         4.87 o
   6   8   3         50.44         49.71         6.50 o
   4   8  -4        132.11        110.42         7.02 o
  -4  -8   4        134.23        105.22         5.43 o
   3   8  -4        188.80        198.29         7.75 o
  -3  -8   4        169.87        146.61         5.48 o
   6   7  -4        315.64        273.64         9.08 o
  -6  -7   4        342.56        334.30         7.32 o
   5   7  -4         61.46         40.02         6.98 o
  -5  -7   4         87.66         91.36         7.52 o
   4   7  -4        139.34        139.59         6.81 o
  -4  -7   4        118.20        104.96         5.08 o
   3   7  -4         14.62         17.64         5.01 o
  -3  -7   4         11.86         15.99         4.12 o
   2   7  -4         73.18         81.40         5.99 o
  -2  -7   4         78.30         75.07         4.65 o
   1   7  -4          3.66          5.11         5.05 o
  -1  -7   4          5.50          7.18         3.77 o
   0  -7   4         63.96         52.06         4.15 o
   7   6  -4        443.50        437.48         9.80 o
  -7  -6   4        441.42        459.07         7.24 o
   6   6  -4        600.04        588.58         9.56 o
  -6  -6   4        583.41        640.35         6.96 o
   5   6  -4        438.58        424.28         8.52 o
  -5  -6   4        399.43        408.94         6.82 o
   4   6  -4        608.28        612.69         8.35 o
  -4  -6   4        689.83        730.83         8.71 o
   3   6  -4        369.83        356.18         6.83 o
  -3  -6   4        405.13        397.47         6.07 o
   2   6  -4        788.21        820.42         9.26 o
  -2  -6   4        740.42        696.00         6.78 o
   1   6  -4        181.64        181.14         5.74 o
  -1  -6   4        166.18        155.76         4.40 o
   0   6  -4        371.38        337.90         6.47 o
   0  -6   4        455.16        397.17         5.42 o
   1  -6   4        116.45        111.16         4.34 o
   7   5  -4         49.04         41.97         8.08 o
  -7  -5   4         47.63        103.14         6.18 o
   6   5  -4        199.07        201.73         7.36 o
  -6  -5   4        247.81        252.53         5.36 o
   5   5  -4        708.54        745.73         8.95 o
  -5  -5   4        643.81        639.19         6.16 o
   4   5  -4         10.15          8.50         6.18 o
  -4  -5   4         29.86         33.96         4.50 o
   3   5  -4       1135.48       1220.75        10.30 o
  -3  -5   4       1111.55       1111.16         8.16 o
   2   5  -4        395.08        400.58         6.30 o
  -2  -5   4        387.00        356.99         5.16 o
   1   5  -4        798.70        718.94         7.37 o
  -1  -5   4        807.25        707.83         5.99 o
   0   5  -4        297.03        300.95         5.79 o
   0  -5   4        229.37        210.95         4.11 o
  -1   5  -4        356.85        334.28         6.32 o
   1  -5   4        397.46        356.19         4.76 o
   2  -5   4        395.24        361.71         5.18 o
  -3   5  -4        302.97        292.34         6.84 o
   7   4  -4        442.74        464.37         8.15 o
  -7  -4   4        371.71        390.03         8.24 o
   6   4  -4         69.13         58.02         7.06 o
  -6  -4   4        114.00        119.20         5.67 o
   5   4  -4        568.54        627.29         8.61 o
  -5  -4   4        483.85        420.99         5.45 o
   4   4  -4        160.96        164.05         5.51 o
  -4  -4   4        159.03        146.70         3.71 o
   3   4  -4         26.23         23.35         5.16 o
  -3  -4   4         17.91         19.62         3.84 o
   2   4  -4         66.70         75.31         4.10 o
  -2  -4   4         64.87         74.23         4.61 o
   1   4  -4        167.03        147.26         4.15 o
  -1  -4   4        177.55        155.58         3.62 o
   0   4  -4        190.72        200.73         4.92 o
   0  -4   4        153.10        142.49         3.30 o
  -1   4  -4        111.58        105.68         4.40 o
   1  -4   4        123.01        115.79         3.40 o
   2  -4   4        254.94        206.85         3.65 o
  -3   4  -4        152.52        131.48         3.78 o
   3  -4   4        164.38        163.74         4.27 o
  -7  -3   4        365.21        377.23         6.39 o
   6   3  -4        765.83        804.41         8.74 o
  -6  -3   4        759.26        803.69         8.47 o
   5   3  -4       1880.10       2045.09        13.65 o
  -5  -3   4       1821.04       1844.36        10.17 o
   4   3  -4        664.84        763.53         8.17 o
  -4  -3   4        778.34        694.79         5.93 o
   3   3  -4       2899.08       3310.98        16.36 o
  -3  -3   4       2808.85       2599.82        10.53 o
   2   3  -4        704.49        687.01         6.66 o
  -2  -3   4        548.91        479.28         4.65 o
   1   3  -4       1247.48       1284.26         8.78 o
  -1  -3   4       1298.57       1245.75         7.17 o
   0  -3   4        369.00        316.79         3.51 o
   1  -3   4        366.70        333.16         3.01 o
   2  -3   4         36.88         39.12         1.91 o
   3  -3   4         81.33         78.50         3.44 o
   4  -3   4         26.27         24.15         3.29 o
  -7  -2   4        130.63        126.02         5.11 o
  -6  -2   4         58.33         44.82         4.07 o
   5   2  -4        359.18        389.09         5.83 o
  -5  -2   4        448.52        461.04         6.10 o
   4   2  -4       1552.31       1588.71        10.97 o
  -4  -2   4       1459.41       1531.32         8.79 o
   3   2  -4       1350.21       1566.74         9.80 o
  -3  -2   4       1498.36       1299.45         6.90 o
   2   2  -4       1923.45       1933.66        10.30 o
  -2  -2   4       1953.11       1706.11         7.41 o
   1   2  -4       1555.02       1651.25         9.61 o
  -1  -2   4       1527.95       1306.36         6.24 o
   0  -2   4       2149.68       2107.24        11.34 o
   0  -2   4       2149.68       2073.94         8.46 o
   1  -2   4       2829.87       2650.54         7.90 o
   2  -2   4        790.19        781.69         3.83 o
   3  -2   4        582.42        545.89         4.62 o
   4  -2   4        333.92        309.26         4.34 o
   5  -2   4        242.05        235.16         6.91 o
   6   1  -4          9.43          8.84         4.02 o
  -6  -1   4          7.20          7.82         2.83 o
  -5  -1   4        185.06        166.26         3.83 o
   4   1  -4         27.87         36.74         3.23 o
  -4  -1   4         30.87         25.70         2.76 o
   3   1  -4        123.48        142.53         3.44 o
  -3  -1   4        126.50        120.35         3.40 o
   2   1  -4        983.96       1045.81         6.78 o
  -2  -1   4        958.03        869.06         5.08 o
  -1  -1   4        159.36        144.62         2.20 o
   0  -1   4       1084.91        998.64         6.48 o
   0  -1   4       1084.91        880.46         4.46 o
   1  -1   4       1350.98       1387.85         8.54 o
   1  -1   4       1350.98       1368.94         5.75 o
  -2   1  -4        563.33        567.05         5.67 o
   2  -1   4        592.14        554.15         2.86 o
  -3   1  -4        716.59        619.10         3.76 o
   3  -1   4        722.54        731.62         6.86 o
   4  -1   4        509.36        502.08         6.41 o
   5  -1   4        603.29        592.50         7.68 o
   7   0  -4        410.78        357.90         7.42 o
  -7   0   4        434.45        352.96         5.93 o
   6   0  -4        467.55        457.92         6.98 o
  -6   0   4        425.54        383.24         5.61 o
   5   0  -4        724.70        736.09         7.65 o
  -5   0   4        858.41        760.60         6.38 o
   4   0  -4        773.49        769.72         6.74 o
  -4   0   4        651.81        565.39         5.06 o
   3   0  -4        581.89        650.03         3.83 o
  -3   0   4        655.33        624.21         4.84 o
   2   0  -4       2874.51       2892.24         8.96 o
  -2   0   4       2677.13       2484.47         9.64 o
   1   0  -4        608.58        351.49         3.32 o
  -1   0   4        612.84        537.74         2.78 o
   0   0  -4         12.89         16.12         1.77 o
   0   0   4         53.31         45.99         1.51 o
  -1   0  -4        768.87        793.74         6.30 o
   1   0   4        734.84        560.39         3.49 o
   1   0   4        734.84        810.45         5.81 o
  -2   0  -4        133.04        111.57         4.03 o
   2   0   4        105.73        103.76         3.22 o
  -3   0  -4         19.87         28.13         3.68 o
   3   0   4         20.90         22.96         3.09 o
  -4   0  -4         45.30         48.40         6.23 o
   4   0   4         54.12         40.96         3.75 o
  -5   0  -4         50.93         62.68         8.11 o
   5   0   4         29.27         16.03         3.38 o
  -6   0  -4        158.22        181.06        10.10 o
   6   0   4        159.46        156.26         5.73 o
  -7   0  -4         45.64         74.56        10.21 o
   6  -1  -4        253.99        382.04         7.96 o
  -6   1   4        250.57        232.69         5.24 o
   5  -1  -4        183.55        211.78         6.13 o
  -5   1   4        162.64        153.38         4.32 o
   4  -1  -4        502.13        507.29         6.23 o
  -4   1   4        561.79        529.66         5.27 o
   3  -1  -4        661.59        724.36         6.82 o
  -3   1   4        706.53        587.50         4.75 o
   2  -1  -4       2988.92       3151.57        14.19 o
  -2   1   4       2937.61       2631.38        10.08 o
   1  -1  -4       1582.01       1544.98         8.16 o
  -1   1   4       1432.31       1075.50         5.15 o
  -1   1   4       1432.31       1614.86         8.12 o
   0  -1  -4       3240.52       2542.20        11.35 o
   0   1   4       3142.91       2892.42         7.74 o
  -1  -1  -4       2167.65       2007.44         9.37 o
   1   1   4       2143.60       2278.02        10.89 o
   1   1   4       2143.60       1393.92         5.36 o
  -2  -1  -4       1980.42       1994.31        10.34 o
   2   1   4       1866.56       2136.10        11.46 o
  -3  -1  -4       1405.47       1309.69         9.38 o
   3   1   4       1301.94       1338.59         8.93 o
  -4  -1  -4        544.63        397.46         7.02 o
   4   1   4        507.71        500.10         6.09 o
  -5  -1  -4        198.91        198.92         6.43 o
   5   1   4        252.36        255.90         5.83 o
  -6  -1  -4        275.94        260.58         8.07 o
   6   1   4        247.12        223.00         6.41 o
  -7  -1  -4         37.90         39.05         7.31 o
   7   1   4         54.77         51.33         6.51 o
   6  -2  -4         71.58         72.61         7.28 o
  -6   2   4         52.87         47.63         4.74 o
   5  -2  -4         21.95         32.86         5.37 o
  -5   2   4         30.89         31.59         3.54 o
   4  -2  -4         88.32         96.73         5.17 o
  -4   2   4         98.14         86.85         3.75 o
   3  -2  -4         22.25         35.54         5.12 o
  -3   2   4         16.70         25.49         2.99 o
   2  -2  -4        107.05        108.09         4.34 o
  -2   2   4        145.83        125.44         3.05 o
   1  -2  -4        699.80        676.08         5.82 o
  -1   2   4        693.56        632.12         4.72 o
   0  -2  -4        918.85        628.48         5.64 o
   0   2   4        902.01        575.66         2.79 o
  -1  -2  -4        578.21        519.41         5.24 o
   1   2   4        724.94        707.50         3.17 o
  -2  -2  -4       2228.72       2191.16        10.54 o
   2   2   4       2192.09       2528.30        12.45 o
  -3  -2  -4       1806.34       1832.61        10.85 o
   3   2   4       1727.31       2005.64        12.32 o
  -4  -2  -4       2408.92       2483.74        13.61 o
   4   2   4       2351.30       2781.36        15.71 o
  -5  -2  -4        491.32        349.38         8.19 o
   5   2   4        449.36        476.85         7.36 o
  -6  -2  -4        564.41        584.76         8.68 o
   6   2   4        624.13        679.73         9.02 o
  -7  -2  -4        507.75        480.33         9.35 o
   7   2   4        446.57        451.66         8.77 o
   5  -3  -4        110.01        141.39         7.17 o
  -5   3   4        119.98        134.05         4.86 o
   4  -3  -4        217.16        231.09         6.63 o
  -4   3   4        229.68        226.00         4.68 o
   3  -3  -4        529.48        634.87         8.20 o
  -3   3   4        570.59        574.94         5.81 o
   2  -3  -4        476.60        550.75         6.87 o
  -2   3   4        511.03        504.81         5.03 o
   1  -3  -4        143.36        143.31         4.31 o
  -1   3   4        181.60        175.67         3.23 o
   0  -3  -4        383.76        392.26         4.85 o
   0   3   4        357.30        357.44         3.42 o
   0   3   4        357.30        330.47         3.95 o
  -1  -3  -4        186.09        175.81         4.75 o
   1   3   4        212.17        196.60         2.30 o
  -2  -3  -4        109.75        107.83         4.47 o
   2   3   4        106.74        102.94         1.93 o
  -3  -3  -4        109.82        103.49         3.53 o
   3   3   4        109.92        116.91         3.88 o
  -4  -3  -4        276.11        251.15         5.70 o
   4   3   4        302.58        304.39         6.17 o
  -5  -3  -4        247.62        248.07         7.68 o
   5   3   4        212.71        189.06         5.01 o
  -6  -3  -4        474.14        335.86         9.64 o
   6   3   4        525.68        511.86         8.01 o
  -7  -3  -4        411.86        426.12         9.29 o
   7   3   4        376.78        387.12         8.55 o
  -8  -3  -4        106.67         87.03         9.14 o
   8   3   4        141.03        137.47         7.75 o
   4  -4  -4        277.77        349.98        10.58 o
  -4   4   4        295.59        285.49         5.32 o
   3  -4  -4        347.63        424.79         7.75 o
  -3   4   4        356.06        346.71         5.28 o
   2  -4  -4        459.81        535.49         7.79 o
  -2   4   4        500.50        468.58         5.34 o
   1  -4  -4        597.31        576.80         6.57 o
  -1   4   4        567.28        517.75         5.00 o
   0  -4  -4       1028.44       1031.32         7.89 o
   0   4   4       1075.43        865.60         5.63 o
  -1  -4  -4        848.58        694.04         7.37 o
   1   4   4        913.96        866.33         5.48 o
   1   4   4        913.96        841.20         6.25 o
  -2  -4  -4       1927.21       1906.63        11.01 o
   2   4   4       1921.24       2005.42         6.53 o
  -3  -4  -4         45.72         40.25         4.19 o
   3   4   4         37.44         37.19         4.50 o
  -4  -4  -4        839.72        786.64         6.74 o
   4   4   4        897.18        970.56         8.71 o
  -5  -4  -4        338.25        313.53         6.14 o
   5   4   4        260.52        277.15         7.14 o
  -6  -4  -4        193.33        212.54         9.69 o
   6   4   4        199.94        179.88         5.69 o
  -7  -4  -4         39.64         51.95         9.39 o
   7   4   4         26.52         26.85         4.33 o
  -8  -4  -4         20.26         36.31         7.90 o
   8   4   4         21.74         13.28         5.63 o
   3  -5  -4         71.01         79.35         8.61 o
  -3   5   4         74.45         63.75         4.20 o
   2  -5  -4         77.82        140.65         6.59 o
  -2   5   4         81.17         70.31         3.85 o
   1  -5  -4        115.45        123.34         5.81 o
  -1   5   4        100.57         93.00         3.65 o
   0  -5  -4        242.85        239.37         5.39 o
   0   5   4        313.77        300.06         4.33 o
  -1  -5  -4       1003.79        973.20         7.88 o
   1   5   4        952.75        850.27         4.35 o
  -2  -5  -4        329.54        321.33         5.47 o
   2   5   4        336.32        308.94         4.87 o
   2   5   4        336.32        324.49         4.16 o
  -3  -5  -4       1128.15       1026.93         9.12 o
   3   5   4       1096.53       1170.29         9.77 o
  -4  -5  -4        644.21        554.11         6.89 o
   4   5   4        733.19        784.74         8.67 o
  -5  -5  -4        704.55        610.51         6.71 o
   5   5   4        655.71        689.61         8.51 o
  -6  -5  -4        426.92        386.64         6.96 o
   6   5   4        392.03        369.22         7.77 o
  -7  -5  -4        635.46        614.65        10.37 o
   7   5   4        603.34        477.13         8.20 o
   2  -6  -4         59.31         73.06         9.04 o
  -2   6   4         62.88         59.59         4.45 o
   1  -6  -4         90.06         92.71         6.58 o
  -1   6   4         90.46         87.43         4.33 o
   0  -6  -4         36.63         37.83         5.17 o
   0   6   4         41.20         46.49         3.86 o
  -1  -6  -4         12.51          6.38         4.03 o
   1   6   4         12.13          8.93         2.71 o
  -2  -6  -4         15.03         28.13         4.39 o
   2   6   4         19.83         11.59         2.02 o
  -3  -6  -4         87.81         80.30         5.07 o
   3   6   4         94.30         88.91         4.56 o
  -4  -6  -4         26.49         28.11         5.81 o
   4   6   4          6.65          5.50         6.57 o
   5   6   4        373.51        393.01         7.61 o
  -6  -6  -4        458.20        366.37         6.45 o
   6   6   4        448.55        444.76         8.66 o
   7   6   4        204.60        168.22         8.28 o
   1  -7  -4        199.00        248.62        10.68 o
  -1   7   4        181.84        170.87         5.39 o
   0  -7  -4        232.91        250.83         7.10 o
   0   7   4        253.66        256.31         5.49 o
  -1  -7  -4        317.60        278.39         6.10 o
   1   7   4        349.91        315.64         5.33 o
  -2  -7  -4        316.23        299.72         6.55 o
   2   7   4        350.67        315.88         4.94 o
   3   7   4        332.65        331.76         6.51 o
   4   7   4        134.36        121.74         5.75 o
   5   7   4        176.26        177.06         8.11 o
   6   7   4         38.00         31.78         6.86 o
   7   7   4         10.12          9.93         7.04 o
  -1  -8  -4        142.51        150.22         6.84 o
   1   8   4        157.83        156.16         5.24 o
   2   8   4        176.05        155.60         4.80 o
   4   8   4        268.89        257.69         7.01 o
   5   8   4        329.61        300.05         7.48 o
   5   7  -5        304.57        271.96         9.10 o
  -5  -7   5        295.94        290.36         7.98 o
   4   7  -5        531.60        553.55         9.42 o
  -4  -7   5        505.45        487.79         7.19 o
   3   7  -5        420.20        423.78         8.29 o
  -3  -7   5        488.39        410.72         6.30 o
  -2  -7   5        273.50        233.12         5.57 o
   1   7  -5        258.52        278.23         7.45 o
  -1  -7   5        268.99        246.76         5.92 o
   0   7  -5        249.52        282.07         7.58 o
   0  -7   5        244.69        209.99         5.51 o
   6   6  -5         14.58         12.04         7.02 o
  -6  -6   5         13.53          8.82         5.20 o
   5   6  -5         18.08         12.94         7.55 o
  -5  -6   5         20.58         22.61         5.75 o
   4   6  -5        247.75        232.71         7.96 o
  -4  -6   5        260.77        258.41         6.78 o
   3   6  -5         80.55         80.89         5.66 o
  -3  -6   5         49.21         50.29         4.92 o
   2   6  -5        415.00        382.78         7.05 o
  -2  -6   5        449.84        370.91         5.72 o
   1   6  -5        288.89        285.30         6.58 o
  -1  -6   5        278.56        269.66         5.42 o
   0   6  -5        279.40        257.11         6.52 o
   0  -6   5        297.62        265.28         5.24 o
  -1   6  -5        238.10        253.96         7.02 o
   1  -6   5        240.47        221.52         5.02 o
   7   5  -5        374.40        345.12         9.24 o
  -7  -5   5        401.40        381.08         7.72 o
   6   5  -5        407.13        453.08         9.34 o
  -6  -5   5        394.87        367.32         6.59 o
   5   5  -5        113.21        107.78         6.62 o
  -5  -5   5        187.87        169.13         5.10 o
   4   5  -5        483.76        516.13         8.45 o
  -4  -5   5        472.86        444.05         5.96 o
   3   5  -5        171.72        160.23         5.82 o
  -3  -5   5        123.04        121.03         5.35 o
   2   5  -5         91.79         84.16         5.07 o
  -2  -5   5         92.17         89.65         4.38 o
   1   5  -5         43.71         43.11         4.47 o
  -1  -5   5         46.38         52.43         3.80 o
   0   5  -5         49.57         39.78         4.60 o
   0  -5   5         54.65         48.35         3.76 o
  -1   5  -5         31.00         47.29         5.40 o
   1  -5   5         36.23         30.34         3.70 o
  -2   5  -5         49.92         45.13         5.47 o
   2  -5   5         58.64         55.75         3.59 o
   7   4  -5        244.28        219.63         8.84 o
  -7  -4   5        250.28        285.64         7.77 o
   6   4  -5        336.59        362.08         8.01 o
  -6  -4   5        338.14        371.19         6.79 o
   5   4  -5        464.67        513.99         7.79 o
  -5  -4   5        452.84        412.10         5.47 o
   4   4  -5        707.53        723.71         8.04 o
  -4  -4   5        720.66        630.43         5.79 o
   3   4  -5        773.74        847.85         9.14 o
  -3  -4   5        895.26        791.04         6.79 o
   2   4  -5       1510.47       1411.97        10.12 o
  -2  -4   5       1511.16       1346.79         8.54 o
   1   4  -5        746.59        719.55         7.54 o
  -1  -4   5        626.80        583.52         5.77 o
   0   4  -5        646.33        633.00         7.26 o
   0  -4   5        693.48        671.94         5.60 o
   1  -4   5        564.46        584.43         5.48 o
   2  -4   5        310.33        274.97         3.55 o
   3  -4   5         60.56         56.57         6.03 o
  -7  -3   5         10.43         10.39         4.18 o
   6   3  -5         96.39         82.10         6.91 o
  -6  -3   5        103.91        104.11         6.44 o
   5   3  -5        112.75        114.45         5.98 o
  -5  -3   5         74.89         75.55         4.83 o
   4   3  -5         49.53         37.38         4.77 o
  -4  -3   5         37.08         37.80         3.76 o
   3   3  -5        368.66        385.43         5.65 o
  -3  -3   5        345.34        308.17         4.03 o
   2   3  -5        791.06        778.94         7.55 o
  -2  -3   5        797.78        670.68         5.54 o
   1   3  -5        764.38        799.82         7.43 o
  -1  -3   5        811.62        697.21         5.54 o
   0  -3   5        802.54        717.16         5.42 o
   1  -3   5        373.84        325.10         3.10 o
   2  -3   5       1874.55       1825.28         6.95 o
   3  -3   5        490.97        463.62         3.85 o
   4  -3   5        383.82        383.76         7.52 o
  -7  -2   5        335.51        348.71         6.26 o
  -6  -2   5        232.04        245.90         5.31 o
   5   2  -5         17.88         18.15         3.30 o
  -5  -2   5         36.94         34.23         4.90 o
   4   2  -5        352.46        284.90         5.85 o
  -4  -2   5        353.05        333.43         5.20 o
   3   2  -5        236.85        222.35         4.70 o
  -3  -2   5        269.14        234.14         3.79 o
   2   2  -5         19.05         23.51         3.46 o
  -2  -2   5         19.13         13.64         2.38 o
   1   2  -5        519.93        608.51         6.24 o
  -1  -2   5        510.66        457.62         4.06 o
   0  -2   5        192.35        221.18         4.24 o
   0  -2   5        192.35        180.31         3.45 o
   1  -2   5        357.87        316.27         2.70 o
  -2   2  -5         98.74        106.59         4.90 o
   2  -2   5        116.77        126.51         2.21 o
  -3   2  -5        458.07        519.81         8.60 o
   3  -2   5        436.36        401.42         3.27 o
   4  -2   5        245.48        219.80         5.83 o
   5  -2   5        322.15        286.17         6.96 o
  -7  -1   5        182.17        173.63         5.23 o
  -6  -1   5        502.21        442.08         5.79 o
  -5  -1   5        994.26        860.48         6.76 o
   4   1  -5       1101.63       1195.36         8.48 o
  -4  -1   5       1222.10       1171.98         7.85 o
   3   1  -5        701.18        755.74         6.43 o
  -3  -1   5        696.43        627.48         5.21 o
   2   1  -5        626.06        662.23         5.72 o
  -2  -1   5        679.74        529.99         4.23 o
  -1  -1   5       1694.61       1358.98         6.23 o
   0  -1   5        886.53        835.30         6.37 o
   0  -1   5        886.53        688.30         4.24 o
   1  -1   5        254.18        233.25         4.10 o
   1  -1   5        254.18        204.14         3.10 o
  -2   1  -5        616.48        429.22         6.06 o
   2  -1   5        677.41        694.60         3.40 o
  -3   1  -5        131.73        131.70         5.62 o
   3  -1   5         92.28         76.40         4.13 o
  -4   1  -5         40.92         61.79         6.64 o
  -5   1  -5         59.34         72.12         8.13 o
   5  -1   5         60.44         47.06         5.26 o
  -6   1  -5         11.67         23.47         9.36 o
   6  -1   5         10.45          6.73         4.87 o
   6   0  -5         13.67         15.49         5.34 o
  -6   0   5          9.56          1.62         3.26 o
   5   0  -5        186.71        185.11         5.63 o
  -5   0   5        193.16        169.32         4.29 o
   4   0  -5        427.82        420.83         5.54 o
  -4   0   5        439.38        381.26         4.67 o
   3   0  -5        926.64        998.14         5.00 o
  -3   0   5        873.58        793.85         6.01 o
   2   0  -5        548.80        551.45         4.78 o
  -2   0   5        673.52        567.28         4.76 o
   0   0   5        813.20        708.18         3.09 o
  -1   0  -5       3113.92       3098.82        13.88 o
   1   0   5       3140.31       2911.16         8.07 o
  -2   0  -5        705.49        700.46         7.17 o
   2   0   5        709.80        745.77         6.57 o
  -3   0  -5        791.99        668.47         8.15 o
   3   0   5        836.97        846.55         7.61 o
  -4   0  -5        678.53        831.98         8.63 o
   4   0   5        696.42        633.02         6.93 o
  -5   0  -5        538.98        603.06         8.97 o
   5   0   5        481.15        437.64         6.56 o
  -6   0  -5         93.28        121.05         8.15 o
   6   0   5         90.48         85.14         5.91 o
  -7   0  -5         92.12         93.02         8.93 o
   7   0   5         84.28         77.11         6.71 o
   6  -1  -5        119.87        158.80         7.23 o
  -6   1   5        123.22        117.03         4.97 o
   5  -1  -5        113.67        108.87         6.03 o
  -5   1   5         72.02         54.09         3.89 o
   4  -1  -5         88.22         95.62         4.82 o
  -4   1   5        110.91         91.15         3.61 o
   3  -1  -5        107.17        129.83         4.83 o
  -3   1   5         98.32         79.74         2.95 o
   2  -1  -5         10.10         11.79         2.99 o
  -2   1   5          7.89          7.62         3.12 o
   1  -1  -5         24.70         31.21         3.07 o
  -1   1   5         21.57         14.46         2.00 o
  -1   1   5         21.57         30.62         2.36 o
   0  -1  -5         24.90         19.09         3.85 o
   0   1   5         19.46         15.46         2.18 o
  -1  -1  -5        487.74        459.96         4.39 o
   1   1   5        527.34        339.43         2.25 o
  -2  -1  -5        141.91        138.94         4.23 o
   2   1   5        105.31        110.66         4.23 o
  -3  -1  -5        682.72        710.95         7.61 o
   3   1   5        775.21        835.56         7.37 o
  -4  -1  -5        412.38        371.00         8.31 o
   4   1   5        334.97        341.44         5.64 o
  -5  -1  -5        833.67        865.12         9.36 o
   5   1   5        884.14        831.25         8.63 o
  -6  -1  -5        447.92        475.63         8.95 o
   6   1   5        428.00        399.91         7.33 o
  -7  -1  -5        200.99        222.98         8.87 o
   7   1   5        201.62        182.66         7.00 o
   5  -2  -5        496.99        558.09         8.41 o
  -5   2   5        496.40        488.29         6.31 o
   4  -2  -5        246.37        282.19         6.30 o
  -4   2   5        243.20        234.53         4.75 o
   3  -2  -5        699.23        859.91         8.53 o
  -3   2   5        593.13        522.99         5.25 o
   2  -2  -5        479.06        456.38         5.67 o
  -2   2   5        509.05        404.13         4.20 o
   1  -2  -5       1431.75       1457.77         8.83 o
  -1   2   5       1394.89       1177.28         6.42 o
   0  -2  -5         89.23         71.63         4.19 o
   0   2   5        177.32        141.84         2.01 o
  -1  -2  -5        805.07        789.90         6.61 o
   1   2   5        847.88        782.12         3.30 o
  -2  -2  -5         79.34         81.54         3.38 o
   2   2   5         77.61         90.12         3.50 o
  -3  -2  -5        306.07        289.00         5.47 o
   3   2   5        322.97        361.35         6.27 o
  -4  -2  -5         13.41         15.70         6.54 o
   4   2   5         13.42         14.57         3.46 o
  -5  -2  -5         19.76         13.19         7.60 o
   5   2   5         28.77         40.45         5.13 o
  -6  -2  -5         42.15         46.82         6.53 o
   6   2   5         26.06         20.44         4.76 o
  -7  -2  -5        137.84        142.66         8.60 o
   7   2   5        162.43        179.64         7.66 o
   5  -3  -5        134.55        165.13         7.31 o
  -5   3   5        136.75        127.22         4.94 o
   4  -3  -5        227.38        247.01         6.84 o
  -4   3   5        174.02        168.26         4.56 o
   3  -3  -5        558.27        645.55         8.21 o
  -3   3   5        638.99        603.66         6.02 o
   2  -3  -5       1289.77       1476.58        10.35 o
  -2   3   5       1171.43       1074.94         7.10 o
   1  -3  -5        756.35        755.80         6.96 o
  -1   3   5        734.69        679.94         5.37 o
   0  -3  -5       1016.64        671.72         7.31 o
  -1  -3  -5        985.91        794.85         7.28 o
   1   3   5       1033.18       1060.00         4.34 o
  -2  -3  -5       1272.62       1222.73         8.77 o
   2   3   5       1290.47       1278.08         4.56 o
  -3  -3  -5       1384.18       1312.57         8.49 o
   3   3   5       1406.61       1561.60        10.23 o
  -4  -3  -5        203.01        188.92         5.49 o
   4   3   5        175.06        189.21         5.40 o
  -5  -3  -5        917.79        956.91        11.49 o
   5   3   5       1097.29       1238.91        11.51 o
  -6  -3  -5        283.61        251.17         9.79 o
   6   3   5        243.85        234.02         7.07 o
  -7  -3  -5        116.91         87.21        10.19 o
   7   3   5        125.76        131.59         7.60 o
   4  -4  -5          7.92          6.67         8.04 o
  -4   4   5          8.61          4.39         3.35 o
   3  -4  -5         23.77         17.38         5.38 o
  -3   4   5         28.21         21.17         3.27 o
   2  -4  -5        208.66        229.81         6.49 o
  -2   4   5        211.11        205.67         4.64 o
   1  -4  -5        222.18        227.61         5.64 o
  -1   4   5        225.64        219.36         4.09 o
   0  -4  -5        383.44        397.19         5.97 o
   0   4   5        341.93        286.53         3.82 o
  -1  -4  -5        137.93        134.79         4.76 o
   1   4   5        182.67        218.57         4.25 o
   1   4   5        182.67        163.92         3.44 o
  -2  -4  -5       1120.93       1094.04         9.53 o
   2   4   5       1160.32       1101.78         4.80 o
  -3  -4  -5        577.48        517.88         6.87 o
   3   4   5        464.66        419.10         5.86 o
  -4  -4  -5        968.37        911.67         7.67 o
   4   4   5        999.22       1035.30         8.95 o
  -5  -4  -5        401.23        387.98         7.13 o
   5   4   5        423.62        429.43         7.97 o
  -6  -4  -5        215.30        205.04         7.94 o
   6   4   5        261.84        252.25         6.82 o
  -7  -4  -5        421.45        443.90        11.68 o
   7   4   5        461.70        451.82         8.95 o
   3  -5  -5        153.50        175.26         9.59 o
  -3   5   5        173.96        176.38         5.10 o
   2  -5  -5        305.19        357.25         7.76 o
  -2   5   5        266.49        242.69         4.85 o
   1  -5  -5         58.51         60.74         5.28 o
  -1   5   5         78.87         56.46         3.62 o
   0  -5  -5        174.31        160.78         5.47 o
   0   5   5        160.98        129.08         3.54 o
  -1  -5  -5         61.62         75.62         5.35 o
   1   5   5         45.54         45.33         2.84 o
  -2  -5  -5         62.00         54.02         4.92 o
   2   5   5         74.88         96.34         3.89 o
   2   5   5         74.88         58.15         3.50 o
  -3  -5  -5        104.29         97.18         6.18 o
   3   5   5        101.41         98.10         5.83 o
  -4  -5  -5        145.08        131.14         5.60 o
   4   5   5        141.13        132.40         5.63 o
  -5  -5  -5         39.80         37.28         5.04 o
   5   5   5         34.73         35.51         5.64 o
  -6  -5  -5        212.30        202.10         6.72 o
   6   5   5        225.96        195.96         7.51 o
  -7  -5  -5         87.46         78.07         8.23 o
   7   5   5         81.30         82.04         5.89 o
   2  -6  -5        127.42        157.53        10.69 o
  -2   6   5        146.01        153.34         5.17 o
   1  -6  -5        286.91        346.18         7.63 o
  -1   6   5        275.14        257.97         4.99 o
   0  -6  -5        411.48        398.54         6.78 o
   0   6   5        334.89        308.71         4.99 o
  -1  -6  -5        409.82        430.07         7.08 o
   1   6   5        460.89        421.86         5.05 o
  -2  -6  -5        525.32        559.41         7.63 o
   2   6   5        491.92        435.88         4.71 o
  -3  -6  -5        260.78        240.19         6.16 o
   3   6   5        277.02        249.52         5.38 o
  -4  -6  -5        357.69        289.39         7.43 o
   4   6   5        326.51        297.58         6.78 o
  -5  -6  -5        109.17         83.00         6.03 o
   5   6   5        115.35        102.28         5.92 o
  -6  -6  -5        290.87        242.09         6.50 o
   6   6   5        276.02        248.67         7.65 o
  -7  -6  -5         76.73         66.71         6.42 o
   7   6   5         90.91         65.09         7.79 o
   0  -7  -5         91.61         96.42         6.59 o
   0   7   5         98.11        105.00         4.74 o
  -1  -7  -5        219.44        208.52         6.44 o
   1   7   5        200.98        179.33         4.69 o
  -2  -7  -5        262.49        256.02         6.91 o
   2   7   5        232.29        198.03         4.33 o
  -3  -7  -5        206.70        219.25         7.16 o
   3   7   5        190.76        155.63         3.96 o
  -4  -7  -5        458.90        395.19         7.32 o
   4   7   5        451.33        413.83         7.19 o
  -5  -7  -5        274.60        202.29         8.06 o
   5   7   5        262.17        276.45         8.59 o
   6   7   5        424.58        373.19         8.34 o
  -2  -8  -5         19.65         19.70         5.52 o
   2   8   5         18.40         15.59         3.97 o
   3   8   5         15.10         16.55         3.59 o
   5   8   5        169.39        151.74         6.66 o
   4   7  -6         12.53         16.18         5.59 o
  -4  -7   6         10.31          6.97         4.95 o
   3   7  -6         29.31         51.62         6.14 o
  -3  -7   6         28.31         18.12         4.55 o
   2   7  -6         47.54         45.52         6.63 o
  -2  -7   6         43.39         42.63         5.13 o
   1   7  -6        138.72        129.96         7.02 o
  -1  -7   6        133.20        107.51         5.16 o
   5   6  -6        336.52        422.71         9.74 o
  -5  -6   6        325.05        303.38         6.75 o
   4   6  -6        333.32        311.93         7.40 o
  -4  -6   6        400.10        413.48         8.73 o
   3   6  -6        213.70        227.49         6.83 o
  -3  -6   6        199.31        183.24         5.62 o
   2   6  -6         60.66         57.99         5.44 o
  -2  -6   6         49.16         41.97         4.80 o
   1   6  -6         93.63         77.46         5.28 o
  -1  -6   6         98.93        119.17         5.06 o
   0   6  -6         36.96         26.40         4.82 o
   0  -6   6         38.71         42.50         4.73 o
  -1   6  -6          2.83          1.37         4.86 o
   1  -6   6          4.49          2.68         3.83 o
   6   5  -6        266.39        253.58         7.47 o
  -6  -5   6        287.69        301.42         6.11 o
   5   5  -6        551.38        588.24         8.98 o
  -5  -5   6        546.70        527.84         6.50 o
   4   5  -6        376.62        403.99         8.58 o
  -4  -5   6        343.98        320.31         6.34 o
   3   5  -6        628.21        654.84         8.40 o
  -3  -5   6        629.48        605.70         7.44 o
   2   5  -6        409.75        422.66         6.98 o
  -2  -5   6        495.88        476.96         6.42 o
   1   5  -6        565.16        490.30         7.17 o
  -1  -5   6        559.55        499.24         6.12 o
   0   5  -6        292.63        286.99         6.50 o
   0  -5   6        251.00        246.88         4.83 o
  -1   5  -6        284.47        275.51         6.85 o
   1  -5   6        325.17        292.35         4.90 o
  -2   5  -6        144.27        149.67         6.52 o
   2  -5   6        160.78        155.84         4.56 o
   6   4  -6          1.51          1.14         6.53 o
  -6  -4   6          2.71          2.66         5.47 o
   5   4  -6        104.38         91.74         6.15 o
  -5  -4   6        110.51        100.34         4.70 o
   4   4  -6        180.50        184.18         5.68 o
  -4  -4   6        168.81        143.93         4.38 o
   3   4  -6         63.29         60.67         5.55 o
  -3  -4   6         79.67         69.16         4.38 o
   2   4  -6        240.62        227.71         5.36 o
  -2  -4   6        187.45        173.51         5.33 o
   1   4  -6        315.02        305.10         6.05 o
  -1  -4   6        337.07        329.92         5.27 o
   0   4  -6        524.64        480.95         6.92 o
   0  -4   6        524.40        534.38         5.50 o
   1  -4   6        135.13        137.28         3.84 o
   2  -4   6        131.30        127.98         3.20 o
   3  -4   6        261.45        283.02         7.67 o
  -7  -3   6        450.51        441.75         7.21 o
   6   3  -6        581.46        578.77         9.72 o
  -6  -3   6        549.17        605.01         8.72 o
   5   3  -6        416.72        409.76         7.26 o
  -5  -3   6        414.93        426.63         6.35 o
   4   3  -6        140.69        147.19         5.36 o
  -4  -3   6        105.57         98.24         4.05 o
   3   3  -6        642.79        643.02         7.19 o
  -3  -3   6        623.93        544.12         5.21 o
   2   3  -6        259.68        272.36         6.36 o
  -2  -3   6        198.12        177.15         4.39 o
   1   3  -6         74.70         78.32         4.24 o
  -1  -3   6         90.89         86.24         3.96 o
   0  -3   6         20.36         29.03         3.13 o
   1  -3   6          6.66          7.19         1.98 o
   2  -3   6         55.37         48.81         2.59 o
   3  -3   6         48.30         41.99         5.30 o
  -4   3  -6         46.24         63.94         8.97 o
   4  -3   6         38.56         34.10         5.17 o
  -6  -2   6        282.27        268.67         5.54 o
   5   2  -6        349.79        383.81         6.19 o
  -5  -2   6        386.30        408.01         6.43 o
   4   2  -6       1355.32       1311.16        10.16 o
  -4  -2   6       1275.44       1220.49         8.64 o
   3   2  -6       1059.23       1102.44         8.72 o
  -3  -2   6       1115.14       1011.28         6.97 o
   2   2  -6       1890.96       2126.50        12.40 o
  -2  -2   6       1852.00       1681.29         8.10 o
   1   2  -6        778.63        810.18         7.67 o
  -1  -2   6        706.55        535.38         4.71 o
   0  -2   6       1058.00        844.96         5.84 o
   0  -2   6       1058.00        998.47         8.17 o
   1  -2   6        543.13        489.51         3.41 o
  -2   2  -6        516.28        539.41         6.77 o
   2  -2   6        539.47        517.71         3.66 o
  -3   2  -6        136.73        165.57         6.80 o
   3  -2   6        113.43        120.18         5.17 o
  -4   2  -6         20.06         31.62         6.83 o
   4  -2   6         34.13         18.77         4.11 o
   5  -2   6         97.01         78.69         5.89 o
  -6  -1   6         39.98         34.34         4.15 o
  -5  -1   6          3.02          1.18         2.55 o
   4   1  -6         57.64         58.98         3.96 o
  -4  -1   6         87.06         88.16         4.46 o
   3   1  -6        362.48        273.86         4.94 o
  -3  -1   6        350.29        317.66         4.89 o
   2   1  -6       1059.13       1139.83         8.26 o
  -2  -1   6       1068.37        882.15         5.71 o
  -1  -1   6        924.63        780.58         4.89 o
   0  -1   6        828.45        741.05         4.00 o
   1  -1   6       1052.68        942.01         5.21 o
   1  -1   6       1052.68       1056.47         8.37 o
  -2   1  -6       1267.23       1140.74         8.94 o
   2  -1   6       1214.01       1136.85         4.62 o
  -3   1  -6        998.80        584.30         9.43 o
   3  -1   6        991.06       1044.26         9.46 o
  -4   1  -6        285.72        336.54         7.85 o
   4  -1   6        287.91        277.38         6.31 o
  -5   1  -6        163.73        221.92         8.44 o
   5  -1   6        209.85        196.33         6.37 o
  -6   1  -6        264.97        326.46         9.98 o
   6  -1   6        250.37        241.95         7.48 o
   6   0  -6        233.67        279.16         7.64 o
  -6   0   6        228.11        173.37         4.51 o
   5   0  -6        157.97        174.31         5.88 o
  -5   0   6        168.42        140.47         4.11 o
   4   0  -6        108.36        102.39         4.94 o
  -4   0   6        114.90         92.95         3.62 o
   3   0  -6        203.50        223.65         3.02 o
  -3   0   6        227.28        202.78         4.90 o
   2   0  -6        385.89        431.08         3.48 o
  -2   0   6        363.57        293.72         3.88 o
   1   0  -6        109.82         74.80         3.29 o
  -1   0   6        102.55         86.68         2.20 o
   0   0   6         49.05         46.30         1.68 o
  -1   0  -6         47.59         46.95         4.10 o
   1   0   6         66.74         50.30         2.46 o
  -2   0  -6        612.29        675.70         7.48 o
   2   0   6        635.24        700.21         6.93 o
   2   0   6        635.24        385.37         2.79 o
  -3   0  -6        199.50        179.28         7.44 o
   3   0   6        188.87        166.58         4.85 o
  -4   0  -6        276.89        284.72         7.16 o
   4   0   6        291.98        248.36         5.53 o
  -5   0  -6        113.08        130.31         7.75 o
   5   0   6         95.46         84.55         5.16 o
  -6   0  -6        265.58        300.52         9.25 o
   6   0   6        308.50        284.51         7.07 o
   6  -1  -6        239.87        273.93         8.14 o
  -6   1   6        238.49        226.18         5.79 o
   5  -1  -6        279.02        317.30         7.03 o
  -5   1   6        260.72        273.19         5.38 o
   4  -1  -6        763.03        848.30         8.50 o
  -4   1   6        805.74        742.14         6.52 o
   3  -1  -6        649.26        713.37         7.32 o
  -3   1   6        650.18        521.09         5.12 o
   2  -1  -6        479.18        477.38         3.54 o
  -2   1   6        515.49        405.60         4.50 o
   1  -1  -6        978.26        619.33         5.77 o
  -1   1   6        881.59        744.72         5.02 o
  -1   1   6        881.59        981.01         6.95 o
   0  -1  -6       1837.83       1664.99         9.44 o
   0   1   6       1742.02       1691.40         5.92 o
  -1  -1  -6        185.87        181.85         3.71 o
   1   1   6        207.23        122.21         1.84 o
  -2  -1  -6        303.36        301.46         5.13 o
   2   1   6        302.75        331.73         5.94 o
  -3  -1  -6        239.70        254.08         7.29 o
   3   1   6        209.00        191.93         4.65 o
  -4  -1  -6         86.69        130.20         7.72 o
   4   1   6         67.60         64.14         4.32 o
  -5  -1  -6          8.18         10.65         8.50 o
   5   1   6         12.44         15.12         3.92 o
  -6  -1  -6         72.96         89.15         8.02 o
   6   1   6         77.68         72.44         5.67 o
  -7  -1  -6         33.52         55.83         8.85 o
   7   1   6         27.52         25.03         5.09 o
  -5   2   6         45.49         48.79         4.66 o
   4  -2  -6         56.37         64.24         5.85 o
  -4   2   6         61.17         57.11         3.98 o
   3  -2  -6        266.10        321.26         6.61 o
  -3   2   6        273.18        244.81         4.46 o
   2  -2  -6        213.00        213.15         5.03 o
  -2   2   6        252.07        189.47         3.55 o
   1  -2  -6       1305.68       1276.43         8.57 o
  -1   2   6       1339.02       1098.96         6.34 o
   0  -2  -6        895.17        727.30         6.78 o
   0   2   6        829.78        715.08         3.59 o
  -1  -2  -6       1087.53       1016.84         7.87 o
   1   2   6       1044.91        920.41         3.87 o
  -2  -2  -6       1728.87       1749.72         9.93 o
   2   2   6       1673.03       1884.30        10.88 o
  -3  -2  -6        598.56        563.52         6.79 o
   3   2   6        560.70        582.32         7.70 o
  -4  -2  -6        997.57       1118.48        11.36 o
   4   2   6        968.31       1023.51         9.41 o
  -5  -2  -6        549.72        513.62        10.36 o
   5   2   6        437.72        406.93         7.25 o
  -6  -2  -6        222.68        183.93        10.14 o
   6   2   6        286.74        303.15         7.70 o
  -7  -2  -6        164.78        166.54         9.40 o
   7   2   6        141.66        121.89         7.46 o
   4  -3  -6         15.76         14.41         5.48 o
  -4   3   6          8.15          6.66         3.37 o
   3  -3  -6        184.70        219.20         6.57 o
  -3   3   6        202.39        193.41         4.67 o
   2  -3  -6         65.59         67.40         4.97 o
  -2   3   6         73.46         61.00         3.48 o
   1  -3  -6         28.77         31.85         4.27 o
  -1   3   6         33.11         27.09         2.85 o
   0  -3  -6        107.25         95.88         6.02 o
   0   3   6        112.98         92.01         3.26 o
   0   3   6        112.98        107.19         2.86 o
  -1  -3  -6        216.42        198.42         5.65 o
   1   3   6        190.29        174.90         2.40 o
  -2  -3  -6        139.28        134.50         5.01 o
   2   3   6        188.58        133.54         2.16 o
  -3  -3  -6        638.00        634.27         6.50 o
   3   3   6        635.32        696.43         7.20 o
  -4  -3  -6        516.99        436.97         7.27 o
   4   3   6        484.26        555.85         9.05 o
  -5  -3  -6        676.67        683.89         9.39 o
   5   3   6        641.99        688.64         9.05 o
  -6  -3  -6        482.05        503.27        12.01 o
   6   3   6        465.14        459.32         8.54 o
  -7  -3  -6        241.75        195.27        12.69 o
   7   3   6        223.71        231.54         8.28 o
   4  -4  -6        175.57        205.20        10.04 o
  -4   4   6        197.06        181.17         5.19 o
   3  -4  -6        172.94        199.37         6.89 o
  -3   4   6        188.40        180.90         4.76 o
   2  -4  -6        325.80        358.91         7.04 o
  -2   4   6        323.09        313.59         5.01 o
   1  -4  -6        540.63        554.68         7.10 o
  -1   4   6        575.82        557.80         5.72 o
   0  -4  -6        352.85        380.01         6.32 o
   0   4   6        394.59        343.35         4.38 o
  -1  -4  -6        241.93        246.81         5.77 o
   1   4   6        266.72        280.42         4.40 o
   1   4   6        266.72        261.43         4.51 o
  -2  -4  -6        382.12        390.75         7.14 o
   2   4   6        366.91        380.16         3.28 o
  -3  -4  -6         15.22         12.74         5.02 o
   3   4   6         18.34         17.78         4.65 o
  -4  -4  -6        145.64        137.72         5.17 o
   4   4   6        148.98        172.66         6.02 o
  -5  -4  -6        260.61        224.43         6.76 o
   5   4   6        251.85        292.53         9.17 o
  -6  -4  -6         24.72         40.04         8.00 o
   6   4   6         18.38         15.73         5.04 o
  -7  -4  -6        156.62        177.97        12.69 o
   7   4   6        176.14        159.26         7.58 o
   3  -5  -6         85.86         90.93        10.47 o
  -3   5   6         89.25         74.23         4.43 o
   2  -5  -6        355.77        406.85         8.12 o
  -2   5   6        374.63        365.13         5.74 o
   1  -5  -6        185.15        173.76         5.89 o
  -1   5   6        170.63        152.51         4.43 o
   0  -5  -6        291.22        305.00         6.86 o
   0   5   6        344.97        301.08         4.57 o
  -1  -5  -6        635.73        681.92         8.16 o
   1   5   6        593.28        477.35         4.76 o
  -2  -5  -6        409.72        400.04         6.95 o
   2   5   6        512.10        489.31         4.88 o
   2   5   6        512.10        547.09         6.66 o
  -3  -5  -6       1287.73       1200.21        10.60 o
   3   5   6       1245.79       1264.70        10.43 o
  -4  -5  -6         81.58         72.51         5.72 o
   4   5   6         95.28        100.53         5.42 o
  -5  -5  -6        454.88        418.49         6.92 o
   5   5   6        491.35        490.30         8.10 o
  -6  -5  -6        162.49        151.34         6.46 o
   6   5   6        146.36        156.02         8.33 o
  -7  -5  -6        177.86        164.29         9.25 o
   7   5   6        150.91        162.21         7.76 o
   1  -6  -6         74.24         76.43         6.64 o
  -1   6   6         79.13         68.71         4.48 o
   0  -6  -6         52.00         63.51         5.96 o
   0   6   6         42.21         36.10         3.76 o
  -1  -6  -6         13.20          9.25         4.97 o
   1   6   6         34.36         19.82         2.98 o
  -2  -6  -6        251.70        262.70         7.32 o
   2   6   6        263.14        215.39         4.02 o
  -3  -6  -6        276.89        259.87         6.77 o
   3   6   6        276.37        234.33         5.24 o
  -4  -6  -6        167.02        132.20         7.88 o
   4   6   6        138.95        106.25         6.29 o
  -5  -6  -6        361.58        292.67         7.63 o
   5   6   6        400.73        343.67         7.38 o
  -6  -6  -6        171.67        157.70         6.65 o
   6   6   6        162.87        168.54         7.14 o
  -7  -6  -6        269.72        245.69         8.09 o
   7   6   6        283.43        271.13        10.05 o
   0  -7  -6        133.23        123.30         6.56 o
   0   7   6        144.80        145.14         4.99 o
  -1  -7  -6         69.01         62.54         6.32 o
   1   7   6         62.31         60.07         4.23 o
  -2  -7  -6         46.39         42.61         6.51 o
   2   7   6         49.22         41.78         3.88 o
  -3  -7  -6         67.14         76.10         7.18 o
  -4  -7  -6         45.66         46.39         6.44 o
   4   7   6         42.64         36.02         5.03 o
  -5  -7  -6         38.69         33.65         7.47 o
   5   7   6         44.10         39.03         6.58 o
  -6  -7  -6         28.74         25.93         5.26 o
   6   7   6         30.07         21.53         6.28 o
  -3  -8  -6        152.99        141.91         7.42 o
  -4  -8  -6        261.24        268.57         8.64 o
   5   6  -7        113.88        148.55         9.81 o
  -5  -6   7         96.50         73.59         5.11 o
   4   6  -7        110.76         99.25         7.87 o
  -4  -6   7        125.72        132.51         7.35 o
   3   6  -7        410.19        408.05         8.31 o
  -3  -6   7        394.77        365.78         6.97 o
   2   6  -7        307.88        300.15         7.32 o
  -2  -6   7        305.29        273.63         6.19 o
   1   6  -7        279.66        259.17         6.74 o
  -1  -6   7        304.23        296.99         6.24 o
   0   6  -7        194.95        213.30         6.91 o
   0  -6   7        202.32        190.18         5.48 o
   5   5  -7         37.24         46.23         7.08 o
  -5  -5   7         41.65         39.35         5.10 o
   4   5  -7          2.71          2.30         6.51 o
  -4  -5   7          3.04          3.79         5.51 o
   3   5  -7         49.71         40.45         5.51 o
  -3  -5   7         51.73         64.88         6.28 o
   2   5  -7         13.35          5.48         4.00 o
  -2  -5   7         12.82         18.32         4.18 o
   1   5  -7        100.34         82.03         5.46 o
  -1  -5   7        100.68        101.37         4.94 o
   0   5  -7        102.33        118.52         5.95 o
   0  -5   7         94.01         87.55         4.58 o
  -1   5  -7        170.93        162.55         6.59 o
   1  -5   7        183.86        159.85         4.62 o
  -2   5  -7        147.03        147.86         6.91 o
   6   4  -7        358.91        343.42         8.49 o
  -6  -4   7        380.78        401.95         7.80 o
   5   4  -7        545.23        603.58         9.65 o
  -5  -4   7        513.38        484.59         6.99 o
   4   4  -7        209.97        207.06         6.53 o
  -4  -4   7        265.55        218.26         5.17 o
   3   4  -7        497.29        552.74         8.48 o
  -3  -4   7        531.72        488.81         6.43 o
   2   4  -7        175.53        163.57         5.37 o
  -2  -4   7        150.09        137.55         6.02 o
   1   4  -7        289.65        280.68         6.35 o
  -1  -4   7        252.13        225.53         5.12 o
   0   4  -7         59.82         59.46         4.85 o
   0  -4   7         58.41         65.38         4.22 o
   1  -4   7         41.77         47.78         3.73 o
   2  -4   7         11.24          9.85         4.87 o
   3  -4   7         37.92         32.97         5.82 o
  -6  -3   7        146.78        154.66         6.96 o
   5   3  -7        231.78        272.51         7.61 o
  -5  -3   7        259.37        294.30         6.69 o
   4   3  -7        349.30        372.16         6.74 o
  -4  -3   7        328.67        325.62         5.20 o
   3   3  -7        243.74        242.03         5.89 o
  -3  -3   7        274.15        243.77         4.55 o
   2   3  -7        782.24        876.90         9.64 o
  -2  -3   7        821.22        711.20         6.73 o
   1   3  -7        873.07        853.52         8.48 o
  -1  -3   7        939.33        843.00         7.30 o
   0  -3   7        524.39        505.99         5.72 o
   1  -3   7        454.28        455.73         3.99 o
   2  -3   7        447.68        447.80         7.64 o
   3  -3   7        233.98        217.19         6.99 o
  -4   3  -7        211.37        281.56         9.88 o
   4  -3   7        171.76        184.50         7.33 o
  -6  -2   7         17.59         27.78         4.02 o
  -5  -2   7          5.60          4.52         5.10 o
   4   2  -7          3.07          0.97         4.47 o
  -4  -2   7          1.23          1.09         3.85 o
   3   2  -7          4.12          2.87         4.43 o
  -3  -2   7          1.68          1.46         3.54 o
   2   2  -7         69.68         93.24         5.01 o
  -2  -2   7         69.47         60.24         3.22 o
  -1  -2   7         65.99         60.30         3.71 o
   0  -2   7        656.21        690.37         7.51 o
   0  -2   7        656.21        531.31         5.17 o
   1  -2   7        294.73        291.56         3.32 o
  -2   2  -7        120.16        135.40         6.14 o
   2  -2   7        175.80        172.62         5.64 o
  -3   2  -7        677.03        863.47         9.68 o
   3  -2   7        646.56        641.99         8.58 o
  -4   2  -7        371.46        463.89         9.57 o
   4  -2   7        376.92        358.10         7.43 o
  -5   2  -7        313.02        410.27        10.55 o
   5  -2   7        297.51        286.06         7.66 o
  -6  -1   7        302.74        272.57         5.39 o
  -5  -1   7        388.71        326.65         5.10 o
  -4  -1   7        221.43        200.53         5.06 o
   3   1  -7         89.98         72.62         4.46 o
  -3  -1   7        119.71        101.15         4.00 o
   2   1  -7        719.32        821.85         8.14 o
  -2  -1   7        750.49        636.24         5.67 o
  -1  -1   7        128.15         97.49         2.94 o
   0  -1   7        102.35         95.99         2.69 o
   1  -1   7         99.68        131.09         3.32 o
   1  -1   7         99.68        106.52         4.42 o
  -2   1  -7          4.39          2.44         6.36 o
   2  -1   7          3.24          1.26         2.96 o
  -3   1  -7         40.55         38.83         7.68 o
   3  -1   7         50.18         49.05         4.38 o
  -4   1  -7         72.31         95.82         7.95 o
   4  -1   7         57.84         50.36         4.63 o
  -5   1  -7         70.03        111.55         9.05 o
   5  -1   7         75.61         65.68         6.58 o
  -6   0   7        221.08        182.53         4.84 o
   5   0  -7        245.08        268.09         6.51 o
  -5   0   7        247.63        206.26         4.44 o
  -4   0   7        306.15        230.11         4.10 o
  -3   0   7       1084.57        867.73         6.81 o
   2   0  -7        844.12        668.91         6.58 o
  -2   0   7        848.09        694.77         5.58 o
  -1   0   7        483.71        391.69         4.25 o
   0   0  -7        890.72        844.91         6.14 o
   0   0   7        857.22        775.39         3.84 o
  -1   0  -7        763.74        779.80         6.72 o
   1   0   7        766.68        557.10         4.11 o
  -2   0  -7        429.60        470.51         7.62 o
   2   0   7        458.90        510.17         6.85 o
  -3   0  -7        339.76        364.66         8.76 o
   3   0   7        382.08        399.39         6.60 o
  -4   0  -7         81.87         81.51         8.76 o
   4   0   7         79.61         76.37         5.08 o
  -5   0  -7         64.98         79.65         8.30 o
   5   0   7         65.54         59.88         5.50 o
  -6   0  -7          9.09         30.94         7.84 o
   6   0   7          7.04          9.54         4.97 o
   5  -1  -7          2.15          2.33         5.13 o
  -5   1   7          1.59         -0.69         3.41 o
   4  -1  -7         25.21         34.96         5.24 o
  -4   1   7         26.07         21.92         3.22 o
   3  -1  -7         87.93         95.12         5.23 o
  -3   1   7         94.04         70.59         3.47 o
   2  -1  -7        291.95        309.64         5.42 o
  -2   1   7        300.00        236.66         4.35 o
   1  -1  -7        453.90        335.92         5.76 o
  -1   1   7        418.79        339.92         3.39 o
   0  -1  -7        328.79        289.51         4.81 o
   0   1   7        409.94        368.21         2.86 o
  -1  -1  -7        472.41        484.99         5.40 o
   1   1   7        521.76        377.44         3.03 o
  -2  -1  -7        867.99        863.89         7.88 o
   2   1   7        855.96        937.82         9.35 o
  -3  -1  -7        598.40        695.21         8.36 o
   3   1   7        598.50        638.84         7.53 o
  -4  -1  -7        392.64        427.08        10.16 o
   4   1   7        419.68        390.99         6.66 o
  -5  -1  -7        238.08        194.29        10.51 o
   5   1   7        276.94        246.94         6.18 o
  -6  -1  -7        305.73        365.67         9.97 o
   6   1   7        280.68        241.31         6.88 o
   5  -2  -7        137.60        159.42         6.90 o
  -5   2   7        139.47        135.18         5.38 o
   4  -2  -7        111.16        125.20         6.62 o
  -4   2   7        104.20        102.03         4.41 o
   3  -2  -7         67.03         65.72         5.60 o
  -3   2   7         53.45         45.65         3.72 o
   2  -2  -7         99.11        115.44         5.16 o
  -2   2   7        110.83         88.00         3.29 o
   1  -2  -7        140.70         85.18         6.86 o
  -1   2   7        136.42        109.22         4.09 o
   0  -2  -7          7.28          5.29         4.81 o
   0   2   7          9.93          7.38         2.38 o
  -1  -2  -7          9.00          7.32         4.38 o
   1   2   7          7.14          5.63         1.88 o
  -2  -2  -7         28.86         31.75         4.07 o
   2   2   7         43.70         50.73         4.38 o
  -3  -2  -7        104.39        107.92         5.16 o
   3   2   7        112.88        225.06         6.32 o
  -4  -2  -7         68.66         79.03         6.89 o
   4   2   7         66.87         72.23         5.04 o
  -5  -2  -7         54.80         71.83        10.81 o
   5   2   7         63.90         62.01         5.81 o
  -6  -2  -7        153.42        141.58        11.76 o
   6   2   7        155.32        168.54         7.00 o
  -7  -2  -7        223.49        276.64        10.72 o
   7   2   7        236.92        211.76         7.72 o
   4  -3  -7        245.83        283.98         7.54 o
  -4   3   7        217.11        219.91         5.35 o
   3  -3  -7        284.18        331.89         7.35 o
  -3   3   7        307.46        296.81         5.28 o
   2  -3  -7        403.47        398.88         6.38 o
  -2   3   7        370.32        335.85         4.99 o
   1  -3  -7        334.82        345.09         6.49 o
  -1   3   7        284.17        209.36         3.89 o
   0  -3  -7        603.96        532.15         8.07 o
   0   3   7        587.72        533.05         5.17 o
  -1  -3  -7        533.15        498.81         7.02 o
   1   3   7        539.84        503.65         3.40 o
  -2  -3  -7        242.10        240.18         5.93 o
   2   3   7        305.18        329.06         5.83 o
  -3  -3  -7        285.58        271.56         5.56 o
   3   3   7        287.61        302.53         5.85 o
  -4  -3  -7        198.61        197.42         6.10 o
   4   3   7        193.31        223.42         7.36 o
  -5  -3  -7        143.20        127.96         7.77 o
   5   3   7        162.30        165.27         6.71 o
  -6  -3  -7         15.31         22.20        10.81 o
   6   3   7         13.41         15.93         5.27 o
  -7  -3  -7         33.64         37.47        12.15 o
   7   3   7         36.99         28.69         6.32 o
   3  -4  -7         49.42         64.52         6.68 o
   2  -4  -7        149.88        147.34         6.12 o
  -2   4   7        162.78        148.82         4.27 o
   1  -4  -7        473.74        532.84         7.48 o
  -1   4   7        457.70        435.13         5.31 o
   0  -4  -7        533.74        551.45         7.47 o
   0   4   7        485.37        400.57         4.67 o
  -1  -4  -7        286.09        299.36         6.53 o
   1   4   7        259.70        234.83         4.24 o
   1   4   7        259.70        236.86         4.37 o
  -2  -4  -7        502.72        485.42         8.48 o
   2   4   7        499.25        562.50         7.69 o
  -3  -4  -7        569.51        532.64         7.77 o
   3   4   7        569.82        643.67         8.08 o
  -4  -4  -7        589.89        533.77         7.20 o
   4   4   7        629.30        658.80         8.42 o
  -5  -4  -7        235.55        217.09         6.46 o
   5   4   7        200.09        219.25         8.20 o
  -6  -4  -7        298.75        269.91         9.54 o
   6   4   7        367.42        343.75         8.30 o
  -7  -4  -7        202.91        216.71        10.87 o
   7   4   7        239.22        224.46         8.61 o
   2  -5  -7         99.23         92.36         6.74 o
  -2   5   7        107.43        105.84         4.68 o
   1  -5  -7          6.32          6.02         5.05 o
  -1   5   7          3.48          1.59         3.32 o
   0  -5  -7         41.32         48.07         6.30 o
   0   5   7         38.91         34.34         3.74 o
  -1  -5  -7        171.16        182.99         6.83 o
   1   5   7        162.66        131.88         3.82 o
  -2  -5  -7         32.45         20.95         5.01 o
   2   5   7         15.48         11.16         3.49 o
  -3  -5  -7        256.02        223.43         7.71 o
   3   5   7        306.65        336.40         7.81 o
  -4  -5  -7        382.45        320.34         7.40 o
   4   5   7        332.47        372.04         7.51 o
  -5  -5  -7        165.10        162.23         6.46 o
   5   5   7        150.69        180.06         7.36 o
  -6  -5  -7        198.19        166.08         7.48 o
   6   5   7        225.23        233.83        10.49 o
   1  -6  -7        294.48        320.74         7.70 o
  -1   6   7        263.17        272.46         5.64 o
   0  -6  -7         53.78         65.44         6.46 o
   0   6   7         50.81         46.58         4.03 o
  -1  -6  -7        205.83        223.09         7.36 o
   1   6   7        235.85        207.26         4.52 o
  -2  -6  -7        116.97        144.09         7.56 o
  -3  -6  -7         71.41         82.76         6.39 o
   3   6   7         81.77         91.37         6.01 o
  -4  -6  -7         38.97         41.01         7.21 o
   4   6   7         34.15         30.92         6.82 o
  -5  -6  -7         16.90         23.31         6.81 o
   5   6   7         11.63          9.78         6.41 o
  -6  -6  -7          1.15         -4.29         6.36 o
   6   6   7          1.76         -3.79         5.46 o
  -1  -7  -7        144.83        145.47         7.23 o
   1   7   7        120.69        120.53         4.67 o
  -2  -7  -7        233.53        250.37         8.15 o
  -3  -7  -7        220.75        260.73         8.54 o
  -4  -7  -7        210.70        188.77         7.52 o
   4   7   7        181.06        148.71         6.34 o
  -5  -7  -7         79.81         61.19         6.29 o
   5   7   7         92.94        104.93         7.82 o
   3   6  -8         13.43         19.74         4.92 o
  -3  -6   8         12.71         21.89         5.28 o
   2   6  -8         11.11          6.44         5.03 o
  -2  -6   8         12.66         18.50         4.75 o
   1   6  -8          3.50         -4.88         4.88 o
  -1  -6   8          2.53         -0.40         4.32 o
   5   5  -8        298.01        369.27         9.19 o
  -5  -5   8        294.01        310.48         6.54 o
   4   5  -8        448.18        522.79        10.53 o
  -4  -5   8        412.34        413.73         7.70 o
   3   5  -8        235.65        252.85         8.61 o
  -3  -5   8        256.18        249.59         7.99 o
   2   5  -8        347.62        329.57         7.05 o
  -2  -5   8        373.21        380.30         6.79 o
   1   5  -8        101.40         90.57         5.89 o
  -1  -5   8         88.61         96.06         5.42 o
   0   5  -8        105.33        101.63         6.29 o
   0  -5   8        114.25        110.82         5.05 o
  -1   5  -8         49.73         50.51         6.41 o
   5   4  -8        190.53        202.79         7.45 o
  -5  -4   8        178.90        190.00         5.69 o
   4   4  -8        188.11        210.40         7.20 o
  -4  -4   8        189.51        201.45         5.52 o
   3   4  -8        317.84        351.92         8.83 o
  -3  -4   8        324.08        321.27         6.99 o
   2   4  -8        314.83        296.37         6.72 o
  -2  -4   8        286.95        275.71         6.42 o
   1   4  -8        272.95        283.46         6.65 o
  -1  -4   8        301.07        282.72         5.68 o
   0   4  -8        333.66        300.20         6.67 o
   0  -4   8        379.61        384.33         5.87 o
   1  -4   8        201.01        199.51         4.71 o
   2  -4   8        184.54        192.27         7.46 o
   5   3  -8         58.27         54.60         6.23 o
  -5  -3   8         53.42         46.08         5.28 o
   4   3  -8         40.99         41.03         5.71 o
  -4  -3   8         30.49         25.79         4.18 o
   3   3  -8         16.17         17.10         5.38 o
  -3  -3   8         15.39         10.87         4.04 o
   2   3  -8         30.50         31.75         6.07 o
  -2  -3   8         34.53         39.08         4.61 o
   1   3  -8         59.39         58.51         4.90 o
  -1  -3   8         52.82         49.07         4.79 o
   0  -3   8         15.70         17.01         3.60 o
   1  -3   8        267.89        271.62         3.82 o
   2  -3   8        103.54        111.78         6.22 o
   3  -3   8         34.42         40.35         6.46 o
  -5  -2   8        452.36        468.50         7.26 o
   4   2  -8        468.36        497.18         7.46 o
  -4  -2   8        472.79        486.45         6.56 o
   3   2  -8        324.22        377.14         6.90 o
  -3  -2   8        278.11        246.30         5.04 o
   2   2  -8        300.89        347.96         6.86 o
  -2  -2   8        287.08        249.28         4.28 o
  -1  -2   8        314.21        275.14         4.75 o
   0  -2   8        150.78        147.29         5.19 o
   0  -2   8        150.78        170.78         4.76 o
   1  -2   8         28.52         32.17         2.94 o
  -2   2  -8        114.14        146.62         7.59 o
   2  -2   8        128.08        115.83         5.61 o
   3  -2   8         50.96         38.98         5.66 o
  -4   2  -8         33.49         52.34         8.02 o
   4  -2   8         30.41         24.54         4.89 o
  -5  -1   8        217.62        198.55         4.93 o
  -4  -1   8        252.01        251.52         5.44 o
   3   1  -8        420.75        424.67         6.57 o
  -3  -1   8        383.45        368.92         5.84 o
   2   1  -8        530.17        592.87         7.53 o
  -2  -1   8        590.57        511.41         5.29 o
  -1  -1   8       1737.51       1611.62         8.04 o
   0  -1   8        234.64        243.01         3.39 o
   1  -1   8        909.42        763.33         5.75 o
   1  -1   8        909.42        913.16         8.98 o
   2  -1   8        234.37        246.22         6.07 o
  -3   1  -8        563.16        584.23        12.14 o
   3  -1   8        608.42        502.09         7.69 o
  -4   1  -8        158.54        232.47         9.05 o
   4  -1   8        129.15        102.42         5.37 o
  -5   1  -8         24.28         70.18         9.45 o
   5  -1   8         30.73         18.52         4.31 o
  -5   0   8         39.41         31.30         3.81 o
  -4   0   8         37.55         30.73         3.48 o
  -3   0   8        107.57         84.07         4.59 o
   2   0  -8         59.87         45.71         4.42 o
  -2   0   8         48.83         44.47         3.44 o
  -1   0   8        218.47        174.75         3.49 o
   0   0  -8        642.14        624.21         5.83 o
   0   0   8        598.41        549.86         3.60 o
   1   0   8        194.33        175.82         3.05 o
  -2   0  -8        412.78        464.10         7.00 o
   2   0   8        438.12        388.78         6.34 o
  -3   0  -8        339.70        371.50         8.43 o
   3   0   8        347.57        359.74         7.09 o
  -4   0  -8        588.79        618.71        12.43 o
   4   0   8        525.52        480.25         7.75 o
  -5   0  -8        204.37        285.89         9.72 o
   5   0   8        229.57        202.29         6.69 o
   5  -1  -8        173.03        213.23         7.23 o
  -5   1   8        194.37        175.83         5.16 o
   4  -1  -8        270.02        326.11         7.43 o
  -4   1   8        254.26        204.22         4.61 o
   3  -1  -8        185.92        204.38         6.01 o
  -3   1   8        205.12        156.66         4.06 o
   2  -1  -8        143.36        139.22         4.98 o
  -2   1   8        167.22        142.24         4.93 o
   1  -1  -8        409.72        341.35         6.03 o
  -1   1   8        392.87        315.88         4.31 o
   0  -1  -8         22.76         26.42         4.22 o
   0   1   8         10.32         10.65         2.04 o
  -1  -1  -8         48.06         50.23         4.18 o
   1   1   8         58.54         54.04         2.02 o
  -2  -1  -8          9.35          8.58         4.70 o
   2   1   8          6.34          5.97         6.18 o
  -3  -1  -8          5.81          6.27         5.77 o
   3   1   8          6.65          4.80         4.00 o
  -4  -1  -8        235.44        240.07         9.51 o
   4   1   8        250.52        223.19         6.13 o
  -5  -1  -8        101.54        131.12        11.09 o
   5   1   8         79.48         62.84         5.45 o
  -6  -1  -8         10.05         14.75         7.54 o
   6   1   8         21.18         12.14         5.18 o
   4  -2  -8        100.53        158.85         7.16 o
  -4   2   8         91.99         97.51         4.86 o
   3  -2  -8        349.73        401.31         7.27 o
  -3   2   8        378.03        336.15         5.25 o
   2  -2  -8        570.13        612.04         7.42 o
  -2   2   8        523.51        439.85         5.21 o
   1  -2  -8        399.19        292.11         7.35 o
  -1   2   8        498.34        470.43         5.66 o
   0  -2  -8        547.48        510.00         7.11 o
   0   2   8        478.26        419.58         3.52 o
  -1  -2  -8        450.47        428.50         6.77 o
   1   2   8        408.44        311.61         3.43 o
  -2  -2  -8        746.40        771.12         7.38 o
   2   2   8        720.82        779.84         7.83 o
  -3  -2  -8         94.20         94.94         5.41 o
   3   2   8         92.53        106.48         6.46 o
  -4  -2  -8        169.01        189.99         8.03 o
   4   2   8        182.53        197.55         6.04 o
  -5  -2  -8        138.21        159.45         9.10 o
   5   2   8        110.92         91.37         5.53 o
  -6  -2  -8         17.32         17.40        11.68 o
   6   2   8         12.38          8.03         4.75 o
   3  -3  -8          1.66         -5.49         5.49 o
  -3   3   8          1.31         -3.55         3.55 o
   2  -3  -8         82.57         94.65         5.55 o
  -2   3   8         93.72         93.22         4.15 o
   1  -3  -8         40.16         42.55         4.85 o
  -1   3   8         50.84         35.34         3.49 o
   0  -3  -8        396.98        422.17         6.73 o
   0   3   8        399.88        368.25         4.96 o
  -1  -3  -8        264.53        245.42         7.28 o
   1   3   8        284.33        297.48         6.24 o
  -2  -3  -8        461.96        428.88         7.30 o
   2   3   8        439.72        457.97         6.80 o
  -3  -3  -8        417.46        433.02         6.69 o
   3   3   8        360.98        405.94         6.69 o
  -4  -3  -8        454.79        440.39         7.74 o
   4   3   8        452.58        491.60         9.57 o
  -5  -3  -8        239.21        240.07         8.17 o
   5   3   8        225.14        218.08         6.79 o
  -6  -3  -8        254.16        270.28        10.51 o
   6   3   8        216.98        188.22         7.40 o
   3  -4  -8         59.89         66.51         6.64 o
  -3   4   8         61.28         56.08         4.45 o
   2  -4  -8         90.48         88.72         5.98 o
  -2   4   8         74.59         91.11         4.51 o
   1  -4  -8        186.74        191.82         6.52 o
  -1   4   8        219.70        187.86         4.50 o
   0  -4  -8        247.84        283.36         7.22 o
   0   4   8        236.14        190.78         4.08 o
  -1  -4  -8          8.60         10.01         4.86 o
  -2  -4  -8         13.73         11.20         6.18 o
   2   4   8         15.01         15.05         4.91 o
  -3  -4  -8         36.09         31.53         5.67 o
   3   4   8         34.97         34.01         5.04 o
  -4  -4  -8         33.08         32.19         5.53 o
   4   4   8         47.14         48.81         6.19 o
  -5  -4  -8        226.26        192.70         7.19 o
   5   4   8        205.14        219.50         9.63 o
  -6  -4  -8        119.17        114.64         8.08 o
   6   4   8        100.40        102.95         7.36 o
   2  -5  -8        239.22        276.00         7.85 o
  -2   5   8        280.74        260.57         5.52 o
   1  -5  -8        135.17        150.69         6.83 o
  -1   5   8        113.02         93.67         4.20 o
   0  -5  -8        318.92        359.39         8.07 o
   0   5   8        343.27        284.31         4.88 o
  -1  -5  -8        253.66        304.27         7.88 o
   1   5   8        252.12        226.12         4.22 o
  -2  -5  -8        340.85        336.50         7.60 o
  -3  -5  -8        199.52        184.90         7.60 o
   3   5   8        180.48        202.08         7.13 o
  -4  -5  -8         56.00         55.08         6.22 o
   4   5   8         59.13         66.13         6.22 o
  -5  -5  -8        136.53        127.62         6.59 o
   5   5   8        134.25        161.18         7.53 o
  -6  -5  -8          4.40          4.36         6.20 o
   6   5   8          2.56          9.97         9.00 o
   0  -6  -8        121.97        131.68         7.11 o
   0   6   8        123.38        136.43         4.97 o
  -1  -6  -8         82.59         92.50         7.42 o
   1   6   8         86.91         70.98         4.31 o
  -2  -6  -8        111.00        120.94         7.86 o
  -3  -6  -8        275.91        245.55         7.61 o
  -4  -6  -8        350.16        310.01         9.17 o
   4   6   8        349.63        403.54         9.50 o
  -5  -6  -8        149.68        127.58         8.40 o
   5   6   8        159.08        241.80         8.82 o
  -2  -7  -8          1.19          2.24         6.54 o
  -3  -7  -8         12.14         10.97         6.94 o
  -4  -7  -8         95.23         85.50         7.50 o
   3   5  -9         10.77          5.77         5.34 o
  -3  -5   9          9.88         -1.08         4.54 o
   2   5  -9        148.02        142.01         6.30 o
  -2  -5   9        153.31        142.01         6.24 o
   1   5  -9        189.61        171.05         6.58 o
  -1  -5   9        192.09        198.60         6.30 o
   0   5  -9        174.22        172.35         7.23 o
   0  -5   9        155.49        158.65         5.79 o
   4   4  -9         35.52         38.09         7.12 o
  -4  -4   9         41.78         34.90         5.37 o
   3   4  -9        105.61        109.56         7.64 o
  -3  -4   9        110.25        136.69         6.42 o
   2   4  -9          2.71         -1.41         4.68 o
  -2  -4   9          0.90          1.30         6.04 o
   1   4  -9          7.99          8.20         4.51 o
  -1  -4   9          8.61         22.86         4.57 o
   0   4  -9         46.03         40.02         5.66 o
   0  -4   9         49.78         39.85         4.37 o
  -5  -3   9        206.52        233.72         7.24 o
   4   3  -9        443.48        535.91         9.05 o
  -4  -3   9        420.49        423.90         6.56 o
   3   3  -9        207.41        242.36         7.21 o
  -3  -3   9        239.13        269.23         5.69 o
   2   3  -9        409.39        506.93         9.26 o
  -2  -3   9        425.98        468.10         6.99 o
   1   3  -9        157.47        154.04         5.79 o
  -1  -3   9        177.22        162.36         6.50 o
   0  -3   9        236.01        245.28         5.42 o
   1  -3   9         91.09         95.23         6.07 o
   2  -3   9         34.11         44.77         6.38 o
   3  -3   9         35.89         32.91         5.89 o
  -5  -2   9         12.68          7.64         5.56 o
   4   2  -9        128.80        129.79         6.39 o
  -4  -2   9        129.21        141.46         6.22 o
   3   2  -9        131.03        155.93         6.28 o
  -3  -2   9        124.60        127.07         4.58 o
   2   2  -9        160.79        182.63         6.66 o
  -2  -2   9        188.31        191.99         4.58 o
   1   2  -9         92.51        111.89         6.63 o
  -1  -2   9        109.83        113.47         4.53 o
   0  -2   9        874.15        901.60         9.41 o
   0  -2   9        874.15        802.35         7.48 o
   1  -2   9        162.93        152.51         5.92 o
   2  -2   9        337.43        338.18         7.31 o
   3  -2   9        195.74        208.64         7.00 o
  -4   2  -9        135.05        207.52        10.52 o
   4  -2   9        151.91        144.34         7.09 o
  -5  -1   9         58.83         51.19         4.50 o
  -4  -1   9         54.10         52.88         5.35 o
   3   1  -9         12.42         11.70         4.94 o
  -3  -1   9         18.47         15.49         4.08 o
   2   1  -9        136.37        176.08         6.25 o
  -2  -1   9        145.98        132.70         4.18 o
  -1  -1   9         29.74         21.57         3.33 o
   0  -1   9         38.04         34.86         3.28 o
   1  -1   9        109.81         99.29         5.17 o
  -2   1  -9        148.55        199.61         8.33 o
   2  -1   9        143.43        155.78         6.04 o
   3  -1   9         58.28         58.80         5.54 o
  -4   1  -9         90.05        139.71         9.82 o
   4  -1   9        101.62         77.56         5.61 o
  -4   0   9        197.28        168.68         4.46 o
  -3   0   9        357.84        311.21         5.51 o
   2   0  -9        112.49        121.36         5.98 o
  -2   0   9        106.16         98.52         4.24 o
   1   0  -9        304.14        296.59         6.12 o
  -1   0   9        337.77        282.65         4.71 o
   0   0  -9        419.60        445.00         5.64 o
   0   0   9        422.11        420.62         3.62 o
   1   0   9         13.74         12.42         5.99 o
  -2   0  -9        216.78        247.40         7.15 o
   2   0   9        242.31        215.91         5.96 o
  -3   0  -9         26.09         24.59         7.44 o
   3   0   9         24.86         16.99         3.74 o
  -4   0  -9          2.56          3.42        10.53 o
   4   0   9          3.34          1.57         5.13 o
  -5   0  -9          5.29         35.56        12.47 o
   5   0   9          6.50          4.01         5.36 o
   4  -1  -9        215.68        263.02         7.85 o
  -4   1   9        221.62        159.90         4.27 o
  -3   1   9         82.19         60.40         3.29 o
   2  -1  -9        289.18        280.29         6.01 o
  -2   1   9        314.75        265.72         5.20 o
   1  -1  -9        807.00        752.08         8.48 o
   0  -1  -9        198.75        221.44         6.11 o
   0   1   9        242.24        260.45         3.38 o
  -1  -1  -9        394.64        427.18         6.14 o
   1   1   9        420.60        452.60         7.12 o
  -2  -1  -9        312.25        337.75         6.56 o
   2   1   9        321.52        388.05         8.68 o
  -3  -1  -9        311.36        337.80         7.37 o
   3   1   9        303.63        323.03         7.00 o
  -4  -1  -9        276.82        348.68         9.70 o
   4   1   9        301.43        284.73         7.08 o
  -5  -1  -9         30.07         47.47        11.70 o
   5   1   9         37.80         45.30         6.09 o
   4  -2  -9          7.76          1.31         5.99 o
  -4   2   9         10.43         11.44         4.15 o
   3  -2  -9          6.89          4.13         5.39 o
  -3   2   9          7.46          9.25         3.76 o
   2  -2  -9          8.78         -4.61         4.61 o
  -2   2   9          9.10         21.42         3.50 o
   1  -2  -9         53.78         37.15         7.29 o
  -1   2   9         56.93         51.81         4.53 o
   0  -2  -9         75.54         61.71         6.11 o
   0   2   9         73.15         61.77         2.69 o
  -1  -2  -9        200.11        191.74         5.71 o
   1   2   9        185.27        203.99         5.64 o
  -2  -2  -9         50.69         51.05         5.02 o
   2   2   9         99.74        112.21         6.26 o
  -3  -2  -9        535.20        519.13         7.94 o
   3   2   9        563.67        585.69         9.71 o
  -4  -2  -9        109.64        106.41         6.78 o
   4   2   9         72.62         81.90         5.57 o
  -5  -2  -9        259.19        302.83        10.01 o
   5   2   9        274.95        267.02         7.43 o
   3  -3  -9         93.83        110.84         6.78 o
  -3   3   9         88.52         93.90         4.99 o
   2  -3  -9        115.44        113.17         6.06 o
  -2   3   9        131.18        124.97         4.50 o
   1  -3  -9        121.71        137.20         6.38 o
  -1   3   9         92.11         79.75         3.89 o
   0  -3  -9         57.70         65.27         5.67 o
   0   3   9         79.22         73.52         4.92 o
  -1  -3  -9        275.52        254.50         7.12 o
   1   3   9        263.37        285.88         6.38 o
  -2  -3  -9         13.23         11.39         5.56 o
   2   3   9         20.81         18.53         5.20 o
  -3  -3  -9         90.98         79.28         5.65 o
   3   3   9         95.91         87.37         5.69 o
  -4  -3  -9         24.45         21.82         5.72 o
   4   3   9         25.51         25.23         6.57 o
  -5  -3  -9         24.98         22.98         7.06 o
   5   3   9         31.38         23.50         5.03 o
  -6  -3  -9          5.91         14.55         8.98 o
   6   3   9          1.30         -0.11         4.67 o
   2  -4  -9        107.68        142.39         6.60 o
  -2   4   9         90.93         86.88         4.72 o
   1  -4  -9        202.95        217.30         6.97 o
  -1   4   9        217.54        228.86         5.00 o
   0  -4  -9        211.34        245.73         7.66 o
   0   4   9        189.27        161.86         4.20 o
  -1  -4  -9        174.46        220.09         7.24 o
   2   4   9        242.41        275.30         6.97 o
  -3  -4  -9        399.50        343.27         7.80 o
   3   4   9        431.06        497.58         8.21 o
  -4  -4  -9         51.95         47.54         5.96 o
   4   4   9         57.69         60.33         6.32 o
  -5  -4  -9        177.81        156.35         6.62 o
   5   4   9        186.76        196.74         8.58 o
  -6  -4  -9         99.58         83.65         8.47 o
   6   4   9         93.00         82.26         7.22 o
   1  -5  -9         42.99         42.59         6.78 o
  -1   5   9         48.36         54.34         4.50 o
   0  -5  -9         79.55         93.91         7.41 o
   0   5   9         65.14         58.77         4.14 o
  -1  -5  -9        210.37        263.43         8.13 o
  -2  -5  -9        179.64        187.73         7.46 o
  -3  -5  -9         36.30         25.50         7.08 o
   3   5   9         54.28         72.38         6.92 o
  -4  -5  -9        275.82        213.77         7.37 o
   4   5   9        256.82        279.82         7.39 o
  -5  -5  -9        214.33        191.65         7.12 o
   5   5   9        230.48        274.15         8.38 o
  -1  -6  -9         16.57         18.57         7.00 o
  -2  -6  -9         58.55         74.44         8.00 o
  -4  -6  -9         33.09         18.84         5.37 o
   4   6   9         38.31         39.72         7.56 o
   3   4 -10        243.45        304.34         9.97 o
  -3  -4  10        235.27        288.13         8.41 o
   2   4 -10        277.38        279.96         7.54 o
  -2  -4  10        277.29        285.94         6.28 o
   1   4 -10        159.36        158.15         6.87 o
  -1  -4  10        155.39        182.09         6.35 o
   0   4 -10        115.32        122.03         6.68 o
   4   3 -10         18.73         15.46         6.59 o
  -4  -3  10         22.20         30.69         5.36 o
   3   3 -10         94.13        110.01         7.44 o
  -3  -3  10         85.67         97.85         5.48 o
   2   3 -10         61.86         66.48         7.53 o
  -2  -3  10         61.43         71.94         5.79 o
   1   3 -10        200.42        200.00         6.75 o
  -1  -3  10        202.71        239.60         6.58 o
   1  -3  10        183.66        190.18         7.19 o
   2  -3  10         82.96         77.41         6.92 o
  -4  -2  10         49.19         41.68         5.36 o
   3   2 -10         74.41        108.51         6.68 o
  -3  -2  10         61.03         49.99         4.44 o
   2   2 -10          7.85          7.58         6.70 o
  -2  -2  10          7.48          6.85         4.35 o
   1   2 -10          4.67          6.60         6.79 o
  -1  -2  10          2.28          1.66         4.66 o
   0  -2  10          5.80          4.68         4.43 o
   1  -2  10          3.22         -1.73         4.68 o
   2  -2  10          6.56          3.27         4.96 o
   3  -2  10         29.38         26.98         5.27 o
  -4  -1  10        260.17        286.19         6.86 o
  -3  -1  10        291.50        306.79         6.09 o
   2   1 -10        173.79        266.33         7.91 o
  -2  -1  10        190.08        207.45         5.23 o
  -1  -1  10        338.00        318.48         4.89 o
   0  -1  10         67.50         73.66         7.18 o
   1  -1  10        280.82        311.94         7.13 o
   2  -1  10          9.96          5.34         4.12 o
  -3   1 -10        142.58        240.14         9.69 o
   3  -1  10        170.09        150.80         6.57 o
  -4   0  10         24.66         22.97         3.65 o
  -3   0  10        180.01        172.57         5.94 o
  -2   0  10        147.07        165.53         5.40 o
  -1   0  10        202.73        220.81         4.66 o
   0   0  10        728.99        938.18         9.84 o
  -1   0 -10        243.71        303.31         6.85 o
   1   0  10        217.55        233.78         7.89 o
  -2   0 -10        275.55        351.28         7.61 o
   2   0  10        266.96        260.44         6.68 o
  -3   0 -10        106.77        156.89         8.08 o
   3   0  10        101.16         88.11         5.61 o
  -4   0 -10        240.69        424.73        12.31 o
   4   0  10        225.71        163.36         6.31 o
   3  -1 -10          8.91          2.32         5.13 o
  -3   1  10         15.05          6.88         3.20 o
   2  -1 -10         35.34          5.13         7.98 o
  -2   1  10         38.03         47.21         5.34 o
   1  -1 -10         37.19         26.51         6.15 o
  -1   1  10         42.46         42.63         3.92 o
   0  -1 -10         80.61         98.75         5.77 o
   0   1  10         79.52         90.58         5.52 o
  -1  -1 -10         24.23         26.17         5.26 o
   1   1  10         18.47         16.73         5.44 o
  -2  -1 -10        186.24        189.10         6.86 o
   2   1  10        179.00        171.41         8.08 o
  -3  -1 -10         36.04         41.47         6.54 o
   3   1  10         26.30         31.13         5.49 o
  -4  -1 -10        220.38        409.90         9.83 o
   4   1  10        260.18        235.03         7.47 o
   3  -2 -10        149.29        169.18         7.19 o
  -3   2  10        165.73        159.76         4.99 o
   2  -2 -10        208.52        220.83         6.84 o
  -2   2  10        191.99        137.79         4.34 o
   1  -2 -10        102.02         95.59         8.87 o
  -1   2  10        145.52        138.66         5.32 o
   0  -2 -10        379.43        408.15         8.09 o
  -1  -2 -10          8.76         11.72         5.44 o
   1   2  10         11.40         11.56         5.44 o
  -2  -2 -10        136.31        134.18         5.83 o
   2   2  10        136.52        169.83         7.36 o
  -3  -2 -10         13.67         24.79         5.61 o
   3   2  10          5.10         13.98         7.73 o
  -4  -2 -10         53.51         53.09         6.81 o
   4   2  10         62.95         67.97         6.18 o
  -5  -2 -10         54.79         57.65         8.23 o
   5   2  10         49.94         42.33         6.51 o
   2  -3 -10        100.50        140.74         6.84 o
  -2   3  10        117.39        128.88         4.95 o
   1  -3 -10        202.75        230.49         7.20 o
  -1   3  10        179.80        174.20         4.79 o
   0  -3 -10        221.86        304.80         7.07 o
  -1  -3 -10        158.93        153.04         7.95 o
  -2  -3 -10        181.82        167.29         7.19 o
   2   3  10        162.30        200.13         7.35 o
  -3  -3 -10        195.47        219.10         6.64 o
   3   3  10        176.24        203.83         6.90 o
  -4  -3 -10        185.98        193.61         6.74 o
   4   3  10        178.85        210.56         8.08 o
  -5  -3 -10         42.84         43.86         8.16 o
   5   3  10         39.40         47.01         6.54 o
   1  -4 -10          1.20         -0.36         5.87 o
  -1   4  10          0.22          0.03         3.21 o
   0  -4 -10         70.08         85.78         7.08 o
  -1  -4 -10         82.91         96.16         7.04 o
  -3  -4 -10        176.99        153.74         6.74 o
   3   4  10        175.53        194.86         6.67 o
  -4  -4 -10         77.52         84.37         6.67 o
   4   4  10         57.99         66.99         6.50 o
  -5  -4 -10        107.10        100.37         7.46 o
   5   4  10         91.94         94.66         9.54 o
   0  -5 -10         75.05         89.42         7.87 o
  -1  -5 -10        129.08        166.43         8.46 o
  -2  -5 -10         75.17         77.01         7.40 o
  -4  -5 -10          1.49         -4.53         4.88 o
   4   5  10          2.35          4.28         6.43 o
   2   3 -11         49.48         55.23         8.20 o
  -2  -3  11         57.39         53.11         5.29 o
   1   3 -11         51.19         55.57         6.41 o
   0   3 -11         13.35         20.49         5.25 o
   3   2 -11        101.08        142.33         7.86 o
  -3  -2  11        107.59         98.01         4.80 o
   2   2 -11        232.09        330.94         8.92 o
  -2  -2  11        237.65        299.10         6.06 o
   1   2 -11        155.04        222.08         8.73 o
   0  -2  11        178.55        181.19         7.10 o
   1  -2  11         85.88         85.53         6.58 o
  -3  -1  11         17.94         19.62         5.18 o
   2   1 -11         35.57         57.33         7.01 o
  -2  -1  11         32.77         36.90         4.42 o
   1  -1  11        226.74        275.53         7.66 o
   2  -1  11         98.79        102.63         6.46 o
  -3   0  11         57.52         67.73         6.43 o
  -2   0  11          9.99         11.86         4.81 o
   0   0  11         20.82         17.52         6.96 o
   1   0  11         21.16         18.78         7.36 o
  -2   0 -11          5.94          5.70         6.63 o
   2   0  11          7.24          1.97         4.58 o
   3   0  11         22.35          7.27         4.64 o
  -2   1  11        173.52        218.88         6.17 o
   1  -1 -11        117.07        149.82         7.87 o
   0  -1 -11        123.38        149.59         7.26 o
   0   1  11        121.47        173.27         7.33 o
  -1  -1 -11        209.73        254.95         6.55 o
   1   1  11        222.31        281.83         7.55 o
  -2  -1 -11         69.92         77.56         6.11 o
   2   1  11         76.82         96.30         7.83 o
  -3  -1 -11         81.23        169.96         8.08 o
   3   1  11         94.09         76.50         5.89 o
   2  -2 -11         48.03         61.11         6.79 o
  -2   2  11         48.70         43.45         3.87 o
   1  -2 -11         55.69         57.76         8.38 o
   0  -2 -11        179.19        221.34         9.12 o
  -1  -2 -11        208.00        236.29         7.40 o
   1   2  11        187.25        252.98         7.43 o
  -2  -2 -11         73.28         91.30         6.27 o
   2   2  11         93.16        124.81         7.18 o
  -3  -2 -11        155.22        273.15         7.46 o
   3   2  11        175.82        283.01        10.75 o
  -4  -2 -11         66.91         72.14         7.24 o
   4   2  11         72.72         80.55         6.79 o
   1  -3 -11         25.17         21.85         6.61 o
   0  -3 -11          0.54          0.42         6.44 o
  -1  -3 -11         35.81         37.66         7.51 o
  -2  -3 -11         54.48         47.22         6.36 o
   2   3  11         43.61         46.18         7.56 o
  -3  -3 -11         13.92         12.54         6.04 o
   3   3  11         26.09         87.12         7.87 o
  -4  -3 -11        114.83        103.09         7.02 o
   4   3  11        127.01        139.78         9.73 o
  -2  -4 -11         64.56         85.60         7.90 o
  -3  -4 -11         48.70         38.83         5.53 o
   3   4  11         51.43         61.94         6.96 o
   0   0  12        107.34        174.06         8.29 o
   1   0  12         71.00         88.00         8.82 o
   1   1  12         60.49        102.67         7.35 o
  -2  -1 -12        182.60        228.08         7.95 o
   2   1  12        168.07        201.87         9.82 o
   0  -2 -12         78.74         97.47         6.80 o
  -1  -2 -12          5.04          9.03         4.88 o
  -2  -2 -12          5.09          3.60         4.88 o
   2   2  12          4.61          5.73         6.92 o
                                                
